# Supplementary material for: How plastic are upper thermal limits? A comparative study in tsetse (family: Glossinidae) and wider Diptera
Source: J Therm Biol. Author manuscript; Available in PMC 2025 Jun 7. (PMC7617741; doi:10.1016/j.jtherbio.2023.103745)
Supplement: Supplementary data [file EMS204586-supplement-Supplementary_data.zip]

Archive with 3 entries (3 files):
- 1-s2.0-S0306456523002863-mmc2.xlsx
- 1-s2.0-S0306456523002863-mmc1.docx
- 1-s2.0-S0306456523002863-mmc3.xlsx
