# Supplementary material for: How plastic are upper thermal limits? A comparative study in tsetse (family: Glossinidae) and wider Diptera
Source: J Therm Biol. Author manuscript; Available in PMC 2025 Jun 7. (PMC7617741; doi:10.1016/j.jtherbio.2023.103745)
Supplement: Supplementary data [file EMS204586-supplement-Supplementary_data.zip › 1-s2.0-S0306456523002863-mmc2.xlsx]

## Sheet: ctmaxtsetse
row	code	trt	date	run	start.time	sex	species	ctmax	dry.mass	wing.vein	spgroup
1	25fd1.1	25	2022-11-21	1	11:30:00	f	brevi	40.4	0.0378	2.44443	fusca
2	25fd1.2	25	2022-11-21	1	11:30:00	f	brevi	40.6	0.0279	2.55594	fusca
3	25fd1.3	25	2022-11-21	1	11:30:00	f	brevi	41.1	0.0368	2.60243	fusca
4	25fd1.4	25	2022-11-21	1	11:30:00	f	brevi	42.1	0.0403	2.65772	fusca
5	25fd1.5	25	2022-11-21	1	11:30:00	f	brevi	41.4	0.0325	2.51665	fusca
6	25fd1.6	25	2022-11-21	1	11:30:00	f	brevi	42.1	0.0285	2.60712	fusca
7	25fd1.7	25	2022-11-21	1	11:30:00	f	brevi	42	0.0331	2.48166	fusca
8	25fd1.8	25	2022-11-21	1	11:30:00	f	brevi	41.9	0.0308	2.59337	fusca
9	25fd1.9	25	2022-11-21	1	11:30:00	f	brevi	41.3	0.0387	2.60626	fusca
10	25fd1.10	25	2022-11-21	1	11:30:00	f	brevi	41.6	0.0355	2.41639	fusca
11	30fd1.1	30	2022-11-21	1	11:30:00	f	brevi	42.6	0.0234	2.47897	fusca
12	30fd1.2	30	2022-11-21	1	11:30:00	f	brevi	41.4	0.0277	2.57507	fusca
13	30fd1.3	30	2022-11-21	1	11:30:00	f	brevi	42.6	0.0367	2.45783	fusca
14	30fd1.4	30	2022-11-21	1	11:30:00	f	brevi	42	0.0503	2.65968	fusca
15	30fd1.5	30	2022-11-21	1	11:30:00	f	brevi	42.2	0.0219	2.47681	fusca
16	30fd1.6	30	2022-11-21	1	11:30:00	f	brevi	42.6	0.0422	2.43893	fusca
17	30fd1.7	30	2022-11-21	1	11:30:00	f	brevi	42.4	0.0399	2.55403	fusca
18	30fd1.8	30	2022-11-21	1	11:30:00	f	brevi	42.2	0.0478	2.52669	fusca
19	30fd1.9	30	2022-11-21	1	11:30:00	f	brevi	41.4	0.0419	2.51553	fusca
20	30fd1.10	30	2022-11-21	1	11:30:00	f	brevi	41.4	0.0296	2.36835	fusca
21	25fd2.1	25	2022-11-22	2	08:30:00	f	brevi	42.1	0.0377	2.46631	fusca
22	25fd2.2	25	2022-11-22	2	08:30:00	f	brevi	41.2	0.0466	2.66274	fusca
23	25fd2.3	25	2022-11-22	2	08:30:00	f	brevi	42.1	0.0357	2.59095	fusca
24	25fd2.4	25	2022-11-22	2	08:30:00	f	brevi	42.2	0.0427	2.52415	fusca
25	25fd2.5	25	2022-11-22	2	08:30:00	f	brevi	40.7	0.0506	2.60941	fusca
26	25fd2.6	25	2022-11-22	2	08:30:00	f	brevi	42.3	0.0332	2.58187	fusca
27	25fd2.7	25	2022-11-22	2	08:30:00	f	brevi	41.3	0.0379	2.45842	fusca
28	25fd2.8	25	2022-11-22	2	08:30:00	f	brevi	42.1	0.0352	2.49238	fusca
29	25fd2.9	25	2022-11-22	2	08:30:00	f	brevi	41.9	0.0351	2.43942	fusca
30	25fd2.10	25	2022-11-22	2	08:30:00	f	brevi	40.2	0.0388	2.34991	fusca
31	30fd2.1	30	2022-11-22	2	08:30:00	f	brevi	42.3	0.0238	2.43844	fusca
32	30fd2.2	30	2022-11-22	2	08:30:00	f	brevi	40.7	0.0321	2.52688	fusca
33	30fd2.3	30	2022-11-22	2	08:30:00	f	brevi	42.1	0.0368	2.52724	fusca
34	30fd2.4	30	2022-11-22	2	08:30:00	f	brevi	41.4	0.037	2.5589	fusca
35	30fd2.5	30	2022-11-22	2	08:30:00	f	brevi	41.4	0.0282	2.43582	fusca
36	30fd2.6	30	2022-11-22	2	08:30:00	f	brevi	42.2	0.0358	2.50526	fusca
37	30fd2.7	30	2022-11-22	2	08:30:00	f	brevi	na	0.0351	2.46798	fusca
38	30fd2.8	30	2022-11-22	2	08:30:00	f	brevi	42.5	0.0436	2.43937	fusca
39	30fd2.9	30	2022-11-22	2	08:30:00	f	brevi	42.1	0.0432	2.64587	fusca
40	30fd2.10	30	2022-11-22	2	08:30:00	f	brevi	41.3	0.0381	2.4816	fusca
41	25md1.1	25	2022-11-23	3	12:30:00	m	brevi	42.2	0.033	2.0969	fusca
42	25md1.2	25	2022-11-23	3	12:30:00	m	brevi	40.7	0.032	2.15344	fusca
43	25md1.3	25	2022-11-23	3	12:30:00	m	brevi	40.7	0.0421	2.23311	fusca
44	25md1.4	25	2022-11-23	3	12:30:00	m	brevi	40.7	0.0377	2.36096	fusca
45	25md1.5	25	2022-11-23	3	12:30:00	m	brevi	40.7	0.0375	2.33978	fusca
46	25md1.6	25	2022-11-23	3	12:30:00	m	brevi	40.6	0.0302	2.15889	fusca
47	25md1.7	25	2022-11-23	3	12:30:00	m	brevi	40.1	0.0402	2.34422	fusca
48	25md1.8	25	2022-11-23	3	12:30:00	m	brevi	41.4	0.0287	2.03991	fusca
49	25md1.9	25	2022-11-23	3	12:30:00	m	brevi	40.1	0.0296	2.25367	fusca
50	25md1.10	25	2022-11-23	3	12:30:00	m	brevi	41.3	0.044	2.26157	fusca
51	30md1.1	30	2022-11-23	3	12:30:00	m	brevi	40.7	0.0306	2.24623	fusca
52	30md1.2	30	2022-11-23	3	12:30:00	m	brevi	41.2	0.0354	2.1234	fusca
53	30md1.3	30	2022-11-23	3	12:30:00	m	brevi	40.7	0.0336	2.29699	fusca
54	30md1.4	30	2022-11-23	3	12:30:00	m	brevi	42.2	0.0259	2.23617	fusca
55	30md1.5	30	2022-11-23	3	12:30:00	m	brevi	41.6	0.0437	2.27523	fusca
56	30md1.6	30	2022-11-23	3	12:30:00	m	brevi	42.6	0.03	2.2713	fusca
57	30md1.7	30	2022-11-23	3	12:30:00	m	brevi	42.4	0.0298	2.16709	fusca
58	30md1.8	30	2022-11-23	3	12:30:00	m	brevi	41.1	0.0397	2.20657	fusca
59	30md1.9	30	2022-11-23	3	12:30:00	m	brevi	42.7	0.0247	2.14259	fusca
60	30md1.10	30	2022-11-23	3	12:30:00	m	brevi	41.6	0.0335	2.27282	fusca
61	25md2.1	25	2022-11-24	4	09:00:00	m	brevi	41.2	0.0246	2.18564	fusca
62	25md2.2	25	2022-11-24	4	09:00:00	m	brevi	40.3	0.0217	2.15948	fusca
63	25md2.3	25	2022-11-24	4	09:00:00	m	brevi	41.4	0.0256	2.22499	fusca
64	25md2.4	25	2022-11-24	4	09:00:00	m	brevi	41.8	0.024	2.22983	fusca
65	25md2.5	25	2022-11-24	4	09:00:00	m	brevi	42.4	0.0322	2.31471	fusca
66	25md2.6	25	2022-11-24	4	09:00:00	m	brevi	40.9	0.0254	2.27029	fusca
67	25md2.7	25	2022-11-24	4	09:00:00	m	brevi	40.7	0.0253	2.26796	fusca
68	25md2.8	25	2022-11-24	4	09:00:00	m	brevi	41.6	0.0274	2.23814	fusca
69	25md2.9	25	2022-11-24	4	09:00:00	m	brevi	41.7	0.0208	2.14552	fusca
70	25md2.10	25	2022-11-24	4	09:00:00	m	brevi	41.3	0.0256	2.23703	fusca
71	30md2.1	30	2022-11-24	4	09:00:00	m	brevi	42.3	0.0204	2.29247	fusca
72	30md2.2	30	2022-11-24	4	09:00:00	m	brevi	41.9	0.0299	2.21736	fusca
73	30md2.3	30	2022-11-24	4	09:00:00	m	brevi	42.7	0.0319	2.25685	fusca
74	30md2.4	30	2022-11-24	4	09:00:00	m	brevi	42.9	0.0234	2.16786	fusca
75	30md2.5	30	2022-11-24	4	09:00:00	m	brevi	41.2	0.033	2.22935	fusca
76	30md2.6	30	2022-11-24	4	09:00:00	m	brevi	41.3	0.0322	2.11982	fusca
77	30md2.7	30	2022-11-24	4	09:00:00	m	brevi	41.6	0.019	2.15323	fusca
78	30md2.8	30	2022-11-24	4	09:00:00	m	brevi	41.1	0.0278	2.22487	fusca
79	30md2.9	30	2022-11-24	4	09:00:00	m	brevi	40.9	0.0292	2.08869	fusca
80	30md2.10	30	2022-11-24	4	09:00:00	m	brevi	41.8	0.0179	2.16513	fusca
81	25fd1.1	25	2022-11-22	5	12:30:00	f	morsit	42.5	0.0087	1.49336	morsitans
82	25fd1.2	25	2022-11-22	5	12:30:00	f	morsit	43.4	0.014	1.50047	morsitans
83	25fd1.3	25	2022-11-22	5	12:30:00	f	morsit	42.7	0.0154	1.6248	morsitans
84	25fd1.4	25	2022-11-22	5	12:30:00	f	morsit	43.3	0.0134	1.57413	morsitans
85	25fd1.5	25	2022-11-22	5	12:30:00	f	morsit	42.8	0.0108	1.49763	morsitans
86	25fd1.6	25	2022-11-22	5	12:30:00	f	morsit	42.7	0.0137	1.54359	morsitans
87	25fd1.7	25	2022-11-22	5	12:30:00	f	morsit	43	0.0125	1.60635	morsitans
88	25fd1.8	25	2022-11-22	5	12:30:00	f	morsit	42.9	0.0083	1.42402	morsitans
89	25fd1.9	25	2022-11-22	5	12:30:00	f	morsit	43.1	0.0126	1.64389	morsitans
90	25fd1.10	25	2022-11-22	5	12:30:00	f	morsit	42.2	0.0163	1.60412	morsitans
91	30fd1.1	30	2022-11-22	5	12:30:00	f	morsit	43.7	0.0134	1.65142	morsitans
92	30fd1.2	30	2022-11-22	5	12:30:00	f	morsit	42.3	0.0171	1.62432	morsitans
93	30fd1.3	30	2022-11-22	5	12:30:00	f	morsit	42.5	0.0147	1.48233	morsitans
94	30fd1.4	30	2022-11-22	5	12:30:00	f	morsit	43.8	0.0088	1.53833	morsitans
95	30fd1.5	30	2022-11-22	5	12:30:00	f	morsit	42.8	0.0151	1.51465	morsitans
96	30fd1.6	30	2022-11-22	5	12:30:00	f	morsit	43.5	0.0085	1.63919	morsitans
97	30fd1.7	30	2022-11-22	5	12:30:00	f	morsit	42.7	0.0164	1.64646	morsitans
98	30fd1.8	30	2022-11-22	5	12:30:00	f	morsit	43.1	0.012	1.61645	morsitans
99	30fd1.9	30	2022-11-22	5	12:30:00	f	morsit	43.2	0.0094	1.65221	morsitans
100	30fd1.10	30	2022-11-22	5	12:30:00	f	morsit	43.7	0.0164	1.59574	morsitans
101	25fd2.1	25	2022-11-23	6	09:00:00	f	morsit	43.9	0.0081	1.55757	morsitans
102	25fd2.2	25	2022-11-23	6	09:00:00	f	morsit	43.2	0.0165	1.5736	morsitans
103	25fd2.3	25	2022-11-23	6	09:00:00	f	morsit	42.7	0.0102	1.52951	morsitans
104	25fd2.4	25	2022-11-23	6	09:00:00	f	morsit	42.7	0.0164	1.64904	morsitans
105	25fd2.5	25	2022-11-23	6	09:00:00	f	morsit	43.2	0.0151	1.5904	morsitans
106	25fd2.6	25	2022-11-23	6	09:00:00	f	morsit	43.3	0.0164	1.69632	morsitans
107	25fd2.7	25	2022-11-23	6	09:00:00	f	morsit	43.3	0.0143	1.5621	morsitans
108	25fd2.8	25	2022-11-23	6	09:00:00	f	morsit	42.9	0.014	1.60955	morsitans
109	25fd2.9	25	2022-11-23	6	09:00:00	f	morsit	42.7	0.0116	1.63588	morsitans
110	25fd2.10	25	2022-11-23	6	09:00:00	f	morsit	42.3	0.0072	1.58844	morsitans
111	30fd2.1	30	2022-11-23	6	09:00:00	f	morsit	43.6	0.0129	1.51899	morsitans
112	30fd2.2	30	2022-11-23	6	09:00:00	f	morsit	43.1	0.0079	1.58386	morsitans
113	30fd2.3	30	2022-11-23	6	09:00:00	f	morsit	42.3	0.0159	1.55644	morsitans
114	30fd2.4	30	2022-11-23	6	09:00:00	f	morsit	43.2	0.0141	1.5604	morsitans
115	30fd2.5	30	2022-11-23	6	09:00:00	f	morsit	43.6	0.011	1.54257	morsitans
116	30fd2.6	30	2022-11-23	6	09:00:00	f	morsit	42.7	0.015	1.57445	morsitans
117	30fd2.7	30	2022-11-23	6	09:00:00	f	morsit	42.9	0.0075	1.59526	morsitans
118	30fd2.8	30	2022-11-23	6	09:00:00	f	morsit	43.6	0.0151	1.62032	morsitans
119	30fd2.9	30	2022-11-23	6	09:00:00	f	morsit	43.4	0.013	1.55599	morsitans
120	30fd2.10	30	2022-11-23	6	09:00:00	f	morsit	43.3	0.0124	1.53747	morsitans
121	25md1.1	25	2022-11-24	7	13:30:00	m	morsit	na	na	na	morsitans
122	25md1.2	25	2022-11-24	7	13:30:00	m	morsit	42.4	0.0072	1.39786	morsitans
123	25md1.3	25	2022-11-24	7	13:30:00	m	morsit	42.8	0.0168	1.45863	morsitans
124	25md1.4	25	2022-11-24	7	13:30:00	m	morsit	42.8	0.0147	1.35125	morsitans
125	25md1.5	25	2022-11-24	7	13:30:00	m	morsit	41.7	0.0134	1.44194	morsitans
126	25md1.6	25	2022-11-24	7	13:30:00	m	morsit	42.1	0.0137	1.38822	morsitans
127	25md1.7	25	2022-11-24	7	13:30:00	m	morsit	42.3	0.0089	1.41588	morsitans
128	25md1.8	25	2022-11-24	7	13:30:00	m	morsit	42.2	0.0108	1.43531	morsitans
129	25md1.9	25	2022-11-24	7	13:30:00	m	morsit	42.8	0.0165	1.45682	morsitans
130	25md1.10	25	2022-11-24	7	13:30:00	m	morsit	42.3	0.0152	1.45611	morsitans
131	30md1.1	30	2022-11-24	7	13:30:00	m	morsit	42.3	0.0092	1.4621	morsitans
132	30md1.2	30	2022-11-24	7	13:30:00	m	morsit	42.6	0.0119	1.42373	morsitans
133	30md1.3	30	2022-11-24	7	13:30:00	m	morsit	41.2	0.0099	1.47019	morsitans
134	30md1.4	30	2022-11-24	7	13:30:00	m	morsit	42.2	0.0114	1.46987	morsitans
135	30md1.5	30	2022-11-24	7	13:30:00	m	morsit	42.6	0.0108	1.40932	morsitans
136	30md1.6	30	2022-11-24	7	13:30:00	m	morsit	42.3	0.0071	1.44238	morsitans
137	30md1.7	30	2022-11-24	7	13:30:00	m	morsit	41.8	0.0106	1.3777	morsitans
138	30md1.8	30	2022-11-24	7	13:30:00	m	morsit	42.1	0.0086	1.41883	morsitans
139	30md1.9	30	2022-11-24	7	13:30:00	m	morsit	42.4	0.0088	1.36848	morsitans
140	30md1.10	30	2022-11-24	7	13:30:00	m	morsit	42.8	0.0117	na	morsitans
141	25md2.1	25	2022-11-25	8	09:30:00	m	morsit	42.3	0.0099	1.44392	morsitans
142	25md2.2	25	2022-11-25	8	09:30:00	m	morsit	41.9	0.009	1.32245	morsitans
143	25md2.3	25	2022-11-25	8	09:30:00	m	morsit	42.6	0.0082	1.49549	morsitans
144	25md2.4	25	2022-11-25	8	09:30:00	m	morsit	41.8	0.0125	1.39423	morsitans
145	25md2.5	25	2022-11-25	8	09:30:00	m	morsit	42.7	0.0114	1.4315	morsitans
146	25md2.6	25	2022-11-25	8	09:30:00	m	morsit	42.1	0.0076	1.44255	morsitans
147	25md2.7	25	2022-11-25	8	09:30:00	m	morsit	42.1	0.0123	1.41577	morsitans
148	25md2.8	25	2022-11-25	8	09:30:00	m	morsit	42.2	0.0099	1.49719	morsitans
149	25md2.9	25	2022-11-25	8	09:30:00	m	morsit	40.3	0.0157	1.39097	morsitans
150	30md2.1	30	2022-11-25	8	09:30:00	m	morsit	43	0.0085	1.4107	morsitans
151	30md2.2	30	2022-11-25	8	09:30:00	m	morsit	43	0.0085	1.39089	morsitans
152	30md2.3	30	2022-11-25	8	09:30:00	m	morsit	42.4	0.0054	1.39134	morsitans
153	30md2.4	30	2022-11-25	8	09:30:00	m	morsit	42.3	0.0067	1.39152	morsitans
154	30md2.5	30	2022-11-25	8	09:30:00	m	morsit	43.1	0.0126	1.43963	morsitans
155	30md2.6	30	2022-11-25	8	09:30:00	m	morsit	42.4	0.0072	1.38562	morsitans
156	30md2.7	30	2022-11-25	8	09:30:00	m	morsit	43.2	0.0127	1.40136	morsitans
157	30md2.8	30	2022-11-25	8	09:30:00	m	morsit	42.2	0.0084	1.37936	morsitans
158	30md2.9	30	2022-11-25	8	09:30:00	m	morsit	42.4	0.0073	1.36235	morsitans
159	30md2.10	30	2022-11-25	8	09:30:00	m	morsit	42.4	0.0064	1.43268	morsitans
160	25fd1.1	25	2022-12-05	9	11:00:00	f	fuscip	42.7	0.0199	1.75532	palpalis
161	25fd1.2	25	2022-12-05	9	11:00:00	f	fuscip	42.6	0.0062	1.63875	palpalis
162	25fd1.3	25	2022-12-05	9	11:00:00	f	fuscip	42.9	0.0203	1.66492	palpalis
163	25fd1.4	25	2022-12-05	9	11:00:00	f	fuscip	42.9	0.0205	1.69579	palpalis
164	25fd1.5	25	2022-12-05	9	11:00:00	f	fuscip	43.1	0.0174	1.7546	palpalis
165	25fd1.6	25	2022-12-05	9	11:00:00	f	fuscip	43.2	0.0186	1.7866	palpalis
166	25fd1.7	25	2022-12-05	9	11:00:00	f	fuscip	43.3	0.023	1.82301	palpalis
167	25fd1.8	25	2022-12-05	9	11:00:00	f	fuscip	42.6	0.0179	1.81866	palpalis
168	25fd1.9	25	2022-12-05	9	11:00:00	f	fuscip	42.3	0.0163	1.69808	palpalis
169	25fd1.10	25	2022-12-05	9	11:00:00	f	fuscip	43.1	0.0182	1.69677	palpalis
170	30fd1.1	30	2022-12-05	9	11:00:00	f	fuscip	42.3	0.0231	1.85263	palpalis
171	30fd1.2	30	2022-12-05	9	11:00:00	f	fuscip	43	0.0181	1.72947	palpalis
172	30fd1.3	30	2022-12-05	9	11:00:00	f	fuscip	43.6	0.0174	1.75138	palpalis
173	30fd1.4	30	2022-12-05	9	11:00:00	f	fuscip	43.6	0.0207	1.80278	palpalis
174	30fd1.5	30	2022-12-05	9	11:00:00	f	fuscip	43.4	0.0221	1.66741	palpalis
175	30fd1.6	30	2022-12-05	9	11:00:00	f	fuscip	43.6	0.022	1.79194	palpalis
176	30fd1.7	30	2022-12-05	9	11:00:00	f	fuscip	43.3	0.0113	1.6228	palpalis
177	30fd1.8	30	2022-12-05	9	11:00:00	f	fuscip	43.2	0.0194	1.67046	palpalis
178	30fd1.9	30	2022-12-05	9	11:00:00	f	fuscip	43.8	0.018	1.76778	palpalis
179	25fd2.1	25	2022-12-06	10	10:30:00	f	fuscip	43.4	0.0195	1.72317	palpalis
180	25fd2.2	25	2022-12-06	10	10:30:00	f	fuscip	43.1	0.0237	1.77272	palpalis
181	25fd2.3	25	2022-12-06	10	10:30:00	f	fuscip	43.1	0.0231	1.72679	palpalis
182	25fd2.4	25	2022-12-06	10	10:30:00	f	fuscip	43.5	0.0149	1.75953	palpalis
183	25fd2.5	25	2022-12-06	10	10:30:00	f	fuscip	43.7	0.014	1.80366	palpalis
184	25fd2.6	25	2022-12-06	10	10:30:00	f	fuscip	42.2	0.0183	1.63253	palpalis
185	25fd2.7	25	2022-12-06	10	10:30:00	f	fuscip	42.9	0.0217	1.72917	palpalis
186	25fd2.8	25	2022-12-06	10	10:30:00	f	fuscip	43.3	0.0159	1.66074	palpalis
187	25fd2.9	25	2022-12-06	10	10:30:00	f	fuscip	43.3	0.0209	1.75015	palpalis
188	25fd2.10	25	2022-12-06	10	10:30:00	f	fuscip	43.1	0.0208	1.7767	palpalis
189	30fd2.1	30	2022-12-06	10	10:30:00	f	fuscip	43.4	0.0154	1.53711	palpalis
190	30fd2.2	30	2022-12-06	10	10:30:00	f	fuscip	43.6	0.0194	1.76594	palpalis
191	30fd2.3	30	2022-12-06	10	10:30:00	f	fuscip	43.1	0.0175	1.67237	palpalis
192	30fd2.4	30	2022-12-06	10	10:30:00	f	fuscip	43.7	0.0222	1.70928	palpalis
193	30fd2.5	30	2022-12-06	10	10:30:00	f	fuscip	43.1	0.0274	1.81009	palpalis
194	30fd2.6	30	2022-12-06	10	10:30:00	f	fuscip	43.1	0.0213	1.78926	palpalis
195	30fd2.7	30	2022-12-06	10	10:30:00	f	fuscip	43.3	0.0211	1.83939	palpalis
196	30fd2.8	30	2022-12-06	10	10:30:00	f	fuscip	43.3	0.0206	1.75622	palpalis
197	30fd2.9	30	2022-12-06	10	10:30:00	f	fuscip	43.3	0.0335	1.83137	palpalis
198	30fd2.10	30	2022-12-06	10	10:30:00	f	fuscip	43.3	0.0252	1.80024	palpalis
199	25md1.1	25	2022-12-07	11	10:30:00	m	fuscip	43.5	0.013	1.5999	palpalis
200	25md1.2	25	2022-12-07	11	10:30:00	m	fuscip	43.1	0.0084	1.46059	palpalis
201	25md1.3	25	2022-12-07	11	10:30:00	m	fuscip	42.2	0.0092	1.49739	palpalis
202	25md1.4	25	2022-12-07	11	10:30:00	m	fuscip	42.9	0.0108	1.51833	palpalis
203	25md1.5	25	2022-12-07	11	10:30:00	m	fuscip	43.1	0.0151	1.6012	palpalis
204	25md1.6	25	2022-12-07	11	10:30:00	m	fuscip	43	0.0143	1.45898	palpalis
205	25md1.8	25	2022-12-07	11	10:30:00	m	fuscip	43	0.0118	1.48225	palpalis
206	25md1.9	25	2022-12-07	11	10:30:00	m	fuscip	44.1	0.0108	1.50401	palpalis
207	25md1.10	25	2022-12-07	11	10:30:00	m	fuscip	43.4	0.0107	1.56806	palpalis
208	30md1.1	30	2022-12-07	11	10:30:00	m	fuscip	42.8	0.008	1.43981	palpalis
209	30md1.2	30	2022-12-07	11	10:30:00	m	fuscip	42.9	0.0143	1.46764	palpalis
210	30md1.3	30	2022-12-07	11	10:30:00	m	fuscip	42.9	0.0103	1.47954	palpalis
211	30md1.4	30	2022-12-07	11	10:30:00	m	fuscip	43.4	0.011	1.53203	palpalis
212	30md1.5	30	2022-12-07	11	10:30:00	m	fuscip	43.1	0.0112	1.45041	palpalis
213	30md1.6	30	2022-12-07	11	10:30:00	m	fuscip	43.6	0.0121	1.49007	palpalis
214	30md1.7	30	2022-12-07	11	10:30:00	m	fuscip	43.6	0.0096	1.45832	palpalis
215	30md1.8	30	2022-12-07	11	10:30:00	m	fuscip	43.9	0.0103	1.51663	palpalis
216	30md1.9	30	2022-12-07	11	10:30:00	m	fuscip	43.2	0.0122	1.50255	palpalis
217	30md1.10	30	2022-12-07	11	10:30:00	m	fuscip	44	0.0118	1.48616	palpalis
218	25md2.1	25	2022-12-08	12	11:00:00	m	fuscip	43.1	0.0134	1.46978	palpalis
219	25md2.2	25	2022-12-08	12	11:00:00	m	fuscip	43.7	0.0163	1.49324	palpalis
220	25md2.3	25	2022-12-08	12	11:00:00	m	fuscip	43.3	0.0135	1.48488	palpalis
221	25md2.4	25	2022-12-08	12	11:00:00	m	fuscip	42.9	0.0156	1.55144	palpalis
222	25md2.5	25	2022-12-08	12	11:00:00	m	fuscip	43.5	0.0137	1.52531	palpalis
223	25md2.6	25	2022-12-08	12	11:00:00	m	fuscip	43.3	0.0122	1.41476	palpalis
224	25md2.7	25	2022-12-08	12	11:00:00	m	fuscip	43.5	0.0168	1.4849	palpalis
225	25md2.8	25	2022-12-08	12	11:00:00	m	fuscip	43.4	0.0144	1.43384	palpalis
226	25md2.9	25	2022-12-08	12	11:00:00	m	fuscip	43.2	0.0161	1.51061	palpalis
227	25md2.10	25	2022-12-08	12	11:00:00	m	fuscip	43.2	0.0146	1.52002	palpalis
228	30md2.1	30	2022-12-08	12	11:00:00	m	fuscip	43.5	0.0123	1.51184	palpalis
229	30md2.2	30	2022-12-08	12	11:00:00	m	fuscip	42.4	0.0089	1.49202	palpalis
230	30md2.3	30	2022-12-08	12	11:00:00	m	fuscip	43.5	0.0119	1.46607	palpalis
231	30md2.4	30	2022-12-08	12	11:00:00	m	fuscip	41.6	0.006	1.44727	palpalis
232	30md2.5	30	2022-12-08	12	11:00:00	m	fuscip	43.5	0.01	1.51443	palpalis
233	30md2.6	30	2022-12-08	12	11:00:00	m	fuscip	42.7	0.0096	1.53487	palpalis
234	30md2.7	30	2022-12-08	12	11:00:00	m	fuscip	43	0.0126	1.41439	palpalis
235	30md2.8	30	2022-12-08	12	11:00:00	m	fuscip	43.6	0.0132	1.55743	palpalis
236	30md2.9	30	2022-12-08	12	11:00:00	m	fuscip	42.9	0.0089	1.56123	palpalis
237	30md2.10	30	2022-12-08	12	11:00:00	m	fuscip	42.9	0.0103	1.58564	palpalis
238	25fd1.1	25	2022-12-12	13	11:30:00	f	gamb	42.6	0.0118	1.51497	palpalis
239	25fd1.2	25	2022-12-12	13	11:30:00	f	gamb	42	0.0109	1.46753	palpalis
240	25fd1.3	25	2022-12-12	13	11:30:00	f	gamb	42.4	0.0117	1.55645	palpalis
241	25fd1.4	25	2022-12-12	13	11:30:00	f	gamb	43.2	0.0152	1.53793	palpalis
242	25fd1.5	25	2022-12-12	13	11:30:00	f	gamb	42	0.012	1.51729	palpalis
243	25fd1.6	25	2022-12-12	13	11:30:00	f	gamb	42.8	0.0124	1.53035	palpalis
244	25fd1.7	25	2022-12-12	13	11:30:00	f	gamb	42.9	0.0141	1.56603	palpalis
245	25fd1.8	25	2022-12-12	13	11:30:00	f	gamb	42.9	0.0223	1.67615	palpalis
246	25fd1.9	25	2022-12-12	13	11:30:00	f	gamb	42.1	0.0122	1.59543	palpalis
247	25fd1.10	25	2022-12-12	13	11:30:00	f	gamb	42.6	0.0141	1.58903	palpalis
248	30fd1.1	30	2022-12-12	13	11:30:00	f	gamb	43.4	0.0138	1.62096	palpalis
249	30fd1.2	30	2022-12-12	13	11:30:00	f	gamb	42.8	0.0069	1.65119	palpalis
250	30fd1.3	30	2022-12-12	13	11:30:00	f	gamb	42.6	0.009	1.56145	palpalis
251	30fd1.4	30	2022-12-12	13	11:30:00	f	gamb	42.4	0.0102	1.64733	palpalis
252	30fd1.5	30	2022-12-12	13	11:30:00	f	gamb	43.9	0.0077	1.59826	palpalis
253	30fd1.6	30	2022-12-12	13	11:30:00	f	gamb	43.2	0.0085	1.6189	palpalis
254	30fd1.7	30	2022-12-12	13	11:30:00	f	gamb	42.9	0.009	1.59825	palpalis
255	30fd1.8	30	2022-12-12	13	11:30:00	f	gamb	43.7	0.011	1.50753	palpalis
256	30fd1.9	30	2022-12-12	13	11:30:00	f	gamb	43.7	0.0094	1.64815	palpalis
257	30fd1.10	30	2022-12-12	13	11:30:00	f	gamb	42.7	0.0065	1.49976	palpalis
258	25fd2.1	25	2022-12-13	14	11:00:00	f	gamb	43	0.0166	1.55102	palpalis
259	25fd2.2	25	2022-12-13	14	11:00:00	f	gamb	42.9	0.0127	1.56934	palpalis
260	25fd2.3	25	2022-12-13	14	11:00:00	f	gamb	43	0.0169	1.60091	palpalis
261	25fd2.4	25	2022-12-13	14	11:00:00	f	gamb	42.9	0.0187	1.63358	palpalis
262	25fd2.5	25	2022-12-13	14	11:00:00	f	gamb	43.3	0.0162	1.66238	palpalis
263	25fd2.6	25	2022-12-13	14	11:00:00	f	gamb	42.2	0.0149	1.58304	palpalis
264	25fd2.7	25	2022-12-13	14	11:00:00	f	gamb	41.9	0.0201	1.52647	palpalis
265	25fd2.8	25	2022-12-13	14	11:00:00	f	gamb	43	0.018	1.60487	palpalis
266	25fd2.9	25	2022-12-13	14	11:00:00	f	gamb	41.9	0.0147	1.39622	palpalis
267	25fd2.10	25	2022-12-13	14	11:00:00	f	gamb	42.6	0.0109	1.62029	palpalis
268	30fd2.1	30	2022-12-13	14	11:00:00	f	gamb	43.5	0.0187	1.64019	palpalis
269	30fd2.2	30	2022-12-13	14	11:00:00	f	gamb	43.1	0.0108	1.63083	palpalis
270	30fd2.3	30	2022-12-13	14	11:00:00	f	gamb	43.4	0.0167	1.5128	palpalis
271	30fd2.4	30	2022-12-13	14	11:00:00	f	gamb	43.6	0.0174	1.49489	palpalis
272	30fd2.5	30	2022-12-13	14	11:00:00	f	gamb	43.4	0.0191	1.57694	palpalis
273	30fd2.6	30	2022-12-13	14	11:00:00	f	gamb	42.1	0.0062	1.6476	palpalis
274	30fd2.7	30	2022-12-13	14	11:00:00	f	gamb	43.6	0.0107	1.57081	palpalis
275	30fd2.8	30	2022-12-13	14	11:00:00	f	gamb	43.6	0.0177	1.55616	palpalis
276	30fd2.9	30	2022-12-13	14	11:00:00	f	gamb	43.4	0.0085	1.58575	palpalis
277	30fd2.10	30	2022-12-13	14	11:00:00	f	gamb	43.4	0.0125	1.57288	palpalis
278	25md1.1	25	2022-12-14	15	11:00:00	m	gamb	42.4	0.0127	1.35955	palpalis
279	25md1.2	25	2022-12-14	15	11:00:00	m	gamb	42.1	0.0115	1.43278	palpalis
280	25md1.3	25	2022-12-14	15	11:00:00	m	gamb	42.4	0.0119	1.38298	palpalis
281	25md1.4	25	2022-12-14	15	11:00:00	m	gamb	42.7	0.01	1.30121	palpalis
282	25md1.5	25	2022-12-14	15	11:00:00	m	gamb	42.7	0.0088	1.36016	palpalis
283	25md1.6	25	2022-12-14	15	11:00:00	m	gamb	42.9	0.0106	1.39155	palpalis
284	25md1.7	25	2022-12-14	15	11:00:00	m	gamb	42.5	0.0095	1.33852	palpalis
285	25md1.8	25	2022-12-14	15	11:00:00	m	gamb	42.7	0.0089	1.34855	palpalis
286	25md1.9	25	2022-12-14	15	11:00:00	m	gamb	42.8	0.0096	1.35393	palpalis
287	25md1.10	25	2022-12-14	15	11:00:00	m	gamb	42.8	0.0136	1.45287	palpalis
288	30md1.1	30	2022-12-14	15	11:00:00	m	gamb	42.6	0.0105	1.38607	palpalis
289	30md1.2	30	2022-12-14	15	11:00:00	m	gamb	42.7	0.01	1.28335	palpalis
290	30md1.3	30	2022-12-14	15	11:00:00	m	gamb	42.7	0.0113	1.46252	palpalis
291	30md1.4	30	2022-12-14	15	11:00:00	m	gamb	42.7	0.0111	1.37416	palpalis
292	30md1.5	30	2022-12-14	15	11:00:00	m	gamb	43.1	0.0074	1.3138	palpalis
293	30md1.6	30	2022-12-14	15	11:00:00	m	gamb	43.2	0.011	1.37199	palpalis
294	30md1.7	30	2022-12-14	15	11:00:00	m	gamb	43.3	0.0104	1.29696	palpalis
295	30md1.8	30	2022-12-14	15	11:00:00	m	gamb	43.1	0.0082	1.40169	palpalis
296	30md1.9	30	2022-12-14	15	11:00:00	m	gamb	43.7	0.0093	1.39841	palpalis
297	30md1.10	30	2022-12-14	15	11:00:00	m	gamb	43.1	0.0082	1.40779	palpalis
298	25md2.1	25	2022-12-15	16	11:00:00	m	gamb	42.9	0.0077	1.32454	palpalis
299	25md2.2	25	2022-12-15	16	11:00:00	m	gamb	42.5	0.0112	1.34683	palpalis
300	25md2.3	25	2022-12-15	16	11:00:00	m	gamb	42.8	0.0093	1.34878	palpalis
301	25md2.4	25	2022-12-15	16	11:00:00	m	gamb	41.3	0.0079	1.35628	palpalis
302	25md2.5	25	2022-12-15	16	11:00:00	m	gamb	42.8	0.0109	1.3495	palpalis
303	25md2.6	25	2022-12-15	16	11:00:00	m	gamb	43.6	0.0077	1.28016	palpalis
304	25md2.7	25	2022-12-15	16	11:00:00	m	gamb	42.1	0.0099	1.39277	palpalis
305	25md2.8	25	2022-12-15	16	11:00:00	m	gamb	42.1	0.0088	1.29936	palpalis
306	25md2.9	25	2022-12-15	16	11:00:00	m	gamb	42	0.0071	1.36989	palpalis
307	25md2.10	25	2022-12-15	16	11:00:00	m	gamb	42.2	0.0122	1.30939	palpalis
308	30md2.1	30	2022-12-15	16	11:00:00	m	gamb	43.1	0.0105	1.37121	palpalis
309	30md2.2	30	2022-12-15	16	11:00:00	m	gamb	43.4	0.0108	1.45948	palpalis
310	30md2.3	30	2022-12-15	16	11:00:00	m	gamb	43.6	0.0104	1.37047	palpalis
311	30md2.4	30	2022-12-15	16	11:00:00	m	gamb	43.1	0.013	1.32967	palpalis
312	30md2.5	30	2022-12-15	16	11:00:00	m	gamb	42.7	0.0115	1.41846	palpalis
313	30md2.6	30	2022-12-15	16	11:00:00	m	gamb	43.2	0.0115	1.37685	palpalis
314	30md2.7	30	2022-12-15	16	11:00:00	m	gamb	43.2	0.0087	1.33611	palpalis
315	30md2.8	30	2022-12-15	16	11:00:00	m	gamb	43	0.013	1.39752	palpalis
316	30md2.9	30	2022-12-15	16	11:00:00	m	gamb	43.6	0.0124	1.30696	palpalis
317	30md2.10	30	2022-12-15	16	11:00:00	m	gamb	43	0.0103	1.33002	palpalis
318	25fd1.1	25	2022-03-14	17	10:30:00	f	pall	43.4	0.0222	1.90302	morsitans
319	25fd1.2	25	2022-03-14	17	10:30:00	f	pall	43.3	0.0175	1.87391	morsitans
320	25fd1.3	25	2022-03-14	17	10:30:00	f	pall	43.2	0.0236	1.98443	morsitans
321	25fd1.4	25	2022-03-14	17	10:30:00	f	pall	43.2	0.0215	1.93586	morsitans
322	25fd1.5	25	2022-03-14	17	10:30:00	f	pall	43.6	0.021	1.93388	morsitans
323	25fd1.6	25	2022-03-14	17	10:30:00	f	pall	42.8	0.0232	1.93651	morsitans
324	25fd1.7	25	2022-03-14	17	10:30:00	f	pall	42.6	0.0253	1.94941	morsitans
325	25fd1.8	25	2022-03-14	17	10:30:00	f	pall	43.1	0.0228	1.93558	morsitans
326	25fd1.9	25	2022-03-14	17	10:30:00	f	pall	42.8	0.0235	1.98593	morsitans
327	25fd1.10	25	2022-03-14	17	10:30:00	f	pall	43.1	0.0209	1.91874	morsitans
328	30fd1.1	30	2022-03-14	17	10:30:00	f	pall	43.1	0.0185	1.89258	morsitans
329	30fd1.2	30	2022-03-14	17	10:30:00	f	pall	43.7	0.0197	1.89163	morsitans
330	30fd1.3	30	2022-03-14	17	10:30:00	f	pall	43.1	0.0256	1.96197	morsitans
331	30fd1.4	30	2022-03-14	17	10:30:00	f	pall	43.2	0.0244	2.04306	morsitans
332	30fd1.5	30	2022-03-14	17	10:30:00	f	pall	43.4	0.027	1.97896	morsitans
333	30fd1.6	30	2022-03-14	17	10:30:00	f	pall	43.6	0.0074	2.01525	morsitans
334	30fd1.7	30	2022-03-14	17	10:30:00	f	pall	43.1	0.0197	1.95592	morsitans
335	30fd1.8	30	2022-03-14	17	10:30:00	f	pall	43	0.0175	1.92565	morsitans
336	30fd1.9	30	2022-03-14	17	10:30:00	f	pall	42.7	0.0192	1.92301	morsitans
337	30fd1.10	30	2022-03-14	17	10:30:00	f	pall	43.4	0.0236	1.96447	morsitans
338	25fd2.1	25	2022-03-15	18	10:00:00	f	pall	42.9	0.0227	1.92392	morsitans
339	25fd2.2	25	2022-03-15	18	10:00:00	f	pall	43.1	0.0241	2.02328	morsitans
340	25fd2.3	25	2022-03-15	18	10:00:00	f	pall	43.2	0.0201	1.90227	morsitans
341	25fd2.4	25	2022-03-15	18	10:00:00	f	pall	42.8	0.018	1.89368	morsitans
342	25fd2.5	25	2022-03-15	18	10:00:00	f	pall	42.9	0.018	1.93767	morsitans
343	25fd2.6	25	2022-03-15	18	10:00:00	f	pall	42.9	0.0241	1.89017	morsitans
344	25fd2.7	25	2022-03-15	18	10:00:00	f	pall	42.7	0.0229	1.95303	morsitans
345	25fd2.8	25	2022-03-15	18	10:00:00	f	pall	43	0.0134	1.96532	morsitans
346	25fd2.9	25	2022-03-15	18	10:00:00	f	pall	42.9	0.0199	1.8542	morsitans
347	25fd2.10	25	2022-03-15	18	10:00:00	f	pall	42.7	0.0228	1.9623	morsitans
348	30fd2.1	30	2022-03-15	18	10:00:00	f	pall	42.9	0.0221	1.88625	morsitans
349	30fd2.2	30	2022-03-15	18	10:00:00	f	pall	43.1	0.0256	1.90475	morsitans
350	30fd2.3	30	2022-03-15	18	10:00:00	f	pall	43.1	0.0232	1.87193	morsitans
351	30fd2.4	30	2022-03-15	18	10:00:00	f	pall	42.9	0.027	1.9196	morsitans
352	30fd2.5	30	2022-03-15	18	10:00:00	f	pall	43.4	0.0184	1.94782	morsitans
353	30fd2.6	30	2022-03-15	18	10:00:00	f	pall	42.9	0.029	1.98212	morsitans
354	30fd2.7	30	2022-03-15	18	10:00:00	f	pall	43.1	0.0263	1.95931	morsitans
355	30fd2.8	30	2022-03-15	18	10:00:00	f	pall	42.7	0.029	1.99379	morsitans
356	30fd2.9	30	2022-03-15	18	10:00:00	f	pall	42.6	0.0315	2.02787	morsitans
357	30fd2.10	30	2022-03-15	18	10:00:00	f	pall	42.9	0.0273	1.98945	morsitans
358	25md1.1	25	2022-03-16	19	10:00:00	m	pall	43.1	0.0184	1.826	morsitans
359	25md1.2	25	2022-03-16	19	10:00:00	m	pall	42.5	0.0171	1.77315	morsitans
360	25md1.3	25	2022-03-16	19	10:00:00	m	pall	42.8	0.0169	1.65369	morsitans
361	25md1.4	25	2022-03-16	19	10:00:00	m	pall	43.1	0.0149	1.70518	morsitans
362	25md1.5	25	2022-03-16	19	10:00:00	m	pall	43.1	0.0164	1.80043	morsitans
363	25md1.6	25	2022-03-16	19	10:00:00	m	pall	42.8	0.0177	1.79864	morsitans
364	25md1.7	25	2022-03-16	19	10:00:00	m	pall	42.8	0.0133	1.75384	morsitans
365	25md1.8	25	2022-03-16	19	10:00:00	m	pall	42.6	0.0167	1.80929	morsitans
366	25md1.9	25	2022-03-16	19	10:00:00	m	pall	42.8	0.015	1.74747	morsitans
367	25md1.10	25	2022-03-16	19	10:00:00	m	pall	42.9	0.0154	1.74973	morsitans
368	30md1.1	30	2022-03-16	19	10:00:00	m	pall	42.8	0.018	1.74222	morsitans
369	30md1.2	30	2022-03-16	19	10:00:00	m	pall	42.7	0.016	1.74457	morsitans
370	30md1.3	30	2022-03-16	19	10:00:00	m	pall	42.5	0.0139	1.64128	morsitans
371	30md1.4	30	2022-03-16	19	10:00:00	m	pall	42.8	0.0167	1.7912	morsitans
372	30md1.5	30	2022-03-16	19	10:00:00	m	pall	43.1	0.0129	1.68093	morsitans
373	30md1.6	30	2022-03-16	19	10:00:00	m	pall	42.8	0.0187	1.75284	morsitans
374	30md1.7	30	2022-03-16	19	10:00:00	m	pall	42.6	0.017	1.74452	morsitans
375	30md1.8	30	2022-03-16	19	10:00:00	m	pall	42.3	0.012	1.66278	morsitans
376	30md1.9	30	2022-03-16	19	10:00:00	m	pall	42.8	0.0155	1.82919	morsitans
377	30md1.10	30	2022-03-16	19	10:00:00	m	pall	43	0.0157	1.71388	morsitans
378	25md2.1	25	2022-03-17	20	10:00:00	m	pall	42.5	0.0181	1.84825	morsitans
379	25md2.2	25	2022-03-17	20	10:00:00	m	pall	42.3	0.0133	1.68129	morsitans
380	25md2.3	25	2022-03-17	20	10:00:00	m	pall	42.6	0.0146	1.67972	morsitans
381	25md2.4	25	2022-03-17	20	10:00:00	m	pall	42.8	0.0137	1.77938	morsitans
382	25md2.5	25	2022-03-17	20	10:00:00	m	pall	42.4	0.0154	1.63077	morsitans
383	25md2.6	25	2022-03-17	20	10:00:00	m	pall	42.6	0.019	1.76734	morsitans
384	25md2.7	25	2022-03-17	20	10:00:00	m	pall	43.1	0.0136	1.80776	morsitans
385	25md2.8	25	2022-03-17	20	10:00:00	m	pall	42.8	0.0164	1.8032	morsitans
386	25md2.9	25	2022-03-17	20	10:00:00	m	pall	43.3	0.0078	1.81701	morsitans
387	25md2.10	25	2022-03-17	20	10:00:00	m	pall	43	0.0129	1.80227	morsitans
388	30md2.1	30	2022-03-17	20	10:00:00	m	pall	43	0.0144	1.75541	morsitans
389	30md2.2	30	2022-03-17	20	10:00:00	m	pall	43.1	0.0159	1.7642	morsitans
390	30md2.3	30	2022-03-17	20	10:00:00	m	pall	42.8	0.0165	1.7521	morsitans
391	30md2.4	30	2022-03-17	20	10:00:00	m	pall	42.6	0.017	1.68518	morsitans
392	30md2.5	30	2022-03-17	20	10:00:00	m	pall	42.6	0.0166	1.71648	morsitans
393	30md2.6	30	2022-03-17	20	10:00:00	m	pall	43.3	0.0205	1.72308	morsitans
394	30md2.7	30	2022-03-17	20	10:00:00	m	pall	43.1	0.0161	1.77789	morsitans
395	30md2.8	30	2022-03-17	20	10:00:00	m	pall	42.7	0.0195	1.79186	morsitans
396	30md2.9	30	2022-03-17	20	10:00:00	m	pall	42.4	0.0174	1.81794	morsitans
397	30md2.10	30	2022-03-17	20	10:00:00	m	pall	42.7	0.0168	1.81247	morsitans

## Sheet: Sheet1
header	description
row	row number
code	fly code
trt	acclimation treatment - five days at 25 or 30C
date	date of CTmax assay
run	assay run number
start.time	start time of assay
sex	sex of fly, f = female, m = male
species	tsetse species
ctmax	ctmax value in degrees C
dry.mass	dry mass in g
wing.vein	hatchet wing vein length in mm
spgroup	species sub group
