# Supplementary material for: How plastic are upper thermal limits? A comparative study in tsetse (family: Glossinidae) and wider Diptera
Source: J Therm Biol. Author manuscript; Available in PMC 2025 Jun 7. (PMC7617741; doi:10.1016/j.jtherbio.2023.103745)
Supplement: Supplementary data [file EMS204586-supplement-Supplementary_data.zip › 1-s2.0-S0306456523002863-mmc3.xlsx]

## Sheet: dipteraARR
rowid	studyid	popid	speciesid	ord	fam	gen	sp	full_sp	source	acclim_stage	ctm_stage	sex	all_mass	acclim_temp	cont_temp	acclim_dur	cat_acclim_dur	acclim_type	ramp_rate	ramp_start	inter_time	groupID	Shared.control	treat	treatSD	treatN	cont	contSD	contN	simpctend	author	title	journal	year	webpage	paper	ARR	var	precision
1	31	11	19	Diptera	Tephritidae	Ceratitis	capitata	Ceratitis capitata	Laboratory	Adult	Adult	Mixed	6.46	30	25	120	1 - 7 days	Constant	0.25	25	0.25	37	y	43.3042394	0.3548691	10	42.8179551	0.2365794	10	No response to stimulus	Weldon, C	Geographic variation and plasticity in climate stress resistance among southern African populations of Ceratitis capitata (Wiedemann) (Diptera: Tephritidae)	Scientific reports	2018	https://www.nature.com/articles/s41598-018-28259-3	Weldon, C 2018	0.09725686	0.000727608	37.07245936
2	31	11	19	Diptera	Tephritidae	Ceratitis	capitata	Ceratitis capitata	Laboratory	Adult	Adult	Mixed	6.46	25	20	120	1 - 7 days	Constant	0.25	25	0.25	37	y	42.8179551	0.2365794	10	42.4937656	0.3548691	10	No response to stimulus	Weldon, C	Geographic variation and plasticity in climate stress resistance among southern African populations of Ceratitis capitata (Wiedemann) (Diptera: Tephritidae)	Scientific reports	2018	https://www.nature.com/articles/s41598-018-28259-3	Weldon, C 2018	0.0648379	0.000727608	37.07245936
3	31	12	19	Diptera	Tephritidae	Ceratitis	capitata	Ceratitis capitata	Laboratory	Adult	Adult	Mixed	9.8	30	25	120	1 - 7 days	Constant	0.25	25	0.25	38	y	42.7182045	0.3154392	10	42.3067332	0.3548691	10	No response to stimulus	Weldon, C	Geographic variation and plasticity in climate stress resistance among southern African populations of Ceratitis capitata (Wiedemann) (Diptera: Tephritidae)	Scientific reports	2018	https://www.nature.com/articles/s41598-018-28259-3	Weldon, C 2018	0.08229426	0.000901736	33.30123405
4	31	12	19	Diptera	Tephritidae	Ceratitis	capitata	Ceratitis capitata	Laboratory	Adult	Adult	Mixed	9.8	25	20	120	1 - 7 days	Constant	0.25	25	0.25	38	y	42.3067332	0.3548691	10	41.80798	0.2760093	10	No response to stimulus	Weldon, C	Geographic variation and plasticity in climate stress resistance among southern African populations of Ceratitis capitata (Wiedemann) (Diptera: Tephritidae)	Scientific reports	2018	https://www.nature.com/articles/s41598-018-28259-3	Weldon, C 2018	0.09975064	0.000808453	35.17002302
5	31	13	19	Diptera	Tephritidae	Ceratitis	capitata	Ceratitis capitata	Laboratory	Adult	Adult	Mixed	6.46	30	25	120	1 - 7 days	Constant	0.25	25	0.25	39	y	43.2169576	0.2760093	10	42.3067332	0.3548691	10	No response to stimulus	Weldon, C	Geographic variation and plasticity in climate stress resistance among southern African populations of Ceratitis capitata (Wiedemann) (Diptera: Tephritidae)	Scientific reports	2018	https://www.nature.com/articles/s41598-018-28259-3	Weldon, C 2018	0.18204488	0.000808453	35.17002302
6	31	13	19	Diptera	Tephritidae	Ceratitis	capitata	Ceratitis capitata	Laboratory	Adult	Adult	Mixed	6.46	25	20	120	1 - 7 days	Constant	0.25	25	0.25	39	y	42.3067332	0.3548691	10	42.5062344	0.3154392	10	No response to stimulus	Weldon, C	Geographic variation and plasticity in climate stress resistance among southern African populations of Ceratitis capitata (Wiedemann) (Diptera: Tephritidae)	Scientific reports	2018	https://www.nature.com/articles/s41598-018-28259-3	Weldon, C 2018	-0.03990024	0.000901736	33.30123405
7	31	14	19	Diptera	Tephritidae	Ceratitis	capitata	Ceratitis capitata	Laboratory	Adult	Adult	Mixed	6.46	30	25	120	1 - 7 days	Constant	0.25	25	0.25	40	y	43.117207	0.3154392	10	42.2194514	0.2760093	10	No response to stimulus	Weldon, C	Geographic variation and plasticity in climate stress resistance among southern African populations of Ceratitis capitata (Wiedemann) (Diptera: Tephritidae)	Scientific reports	2018	https://www.nature.com/articles/s41598-018-28259-3	Weldon, C 2018	0.17955112	0.000702732	37.72290301
8	31	14	19	Diptera	Tephritidae	Ceratitis	capitata	Ceratitis capitata	Laboratory	Adult	Adult	Mixed	6.46	25	20	120	1 - 7 days	Constant	0.25	25	0.25	40	y	42.2194514	0.2760093	10	42.2942643	0.394299	10	No response to stimulus	Weldon, C	Geographic variation and plasticity in climate stress resistance among southern African populations of Ceratitis capitata (Wiedemann) (Diptera: Tephritidae)	Scientific reports	2018	https://www.nature.com/articles/s41598-018-28259-3	Weldon, C 2018	-0.01496258	0.000926611	32.85119669
9	31	15	19	Diptera	Tephritidae	Ceratitis	capitata	Ceratitis capitata	Laboratory	Adult	Adult	Mixed	6.46	30	25	120	1 - 7 days	Constant	0.25	25	0.25	41	y	44.0024938	0.6703082	10	43.6034913	0.9068876	10	No response to stimulus	Weldon, C	Geographic variation and plasticity in climate stress resistance among southern African populations of Ceratitis capitata (Wiedemann) (Diptera: Tephritidae)	Scientific reports	2018	https://www.nature.com/articles/s41598-018-28259-3	Weldon, C 2018	0.0798005	0.005087033	14.02063653
10	31	15	19	Diptera	Tephritidae	Ceratitis	capitata	Ceratitis capitata	Laboratory	Adult	Adult	Mixed	6.46	25	20	120	1 - 7 days	Constant	0.25	25	0.25	41	y	43.6034913	0.9068876	10	43.8154613	1.5377659	10	No response to stimulus	Weldon, C	Geographic variation and plasticity in climate stress resistance among southern African populations of Ceratitis capitata (Wiedemann) (Diptera: Tephritidae)	Scientific reports	2018	https://www.nature.com/articles/s41598-018-28259-3	Weldon, C 2018	-0.042394	0.012748676	8.856608602
11	31	16	19	Diptera	Tephritidae	Ceratitis	capitata	Ceratitis capitata	Laboratory	Adult	Adult	Mixed	6.46	30	25	120	1 - 7 days	Constant	0.25	25	0.25	42	y	42.605985	0.3548691	10	42.2319202	0.2365794	10	No response to stimulus	Weldon, C	Geographic variation and plasticity in climate stress resistance among southern African populations of Ceratitis capitata (Wiedemann) (Diptera: Tephritidae)	Scientific reports	2018	https://www.nature.com/articles/s41598-018-28259-3	Weldon, C 2018	0.07481296	0.000727608	37.07245936
12	31	16	19	Diptera	Tephritidae	Ceratitis	capitata	Ceratitis capitata	Laboratory	Adult	Adult	Mixed	6.46	25	20	120	1 - 7 days	Constant	0.25	25	0.25	42	y	42.2319202	0.2365794	10	41.7082294	0.3548691	10	No response to stimulus	Weldon, C	Geographic variation and plasticity in climate stress resistance among southern African populations of Ceratitis capitata (Wiedemann) (Diptera: Tephritidae)	Scientific reports	2018	https://www.nature.com/articles/s41598-018-28259-3	Weldon, C 2018	0.10473816	0.000727608	37.07245936
13	31	17	19	Diptera	Tephritidae	Ceratitis	capitata	Ceratitis capitata	Laboratory	Adult	Adult	Mixed	6	30	25	120	1 - 7 days	Constant	0.25	25	0.25	43	y	43.1296758	0.2760093	10	42.7057357	0.3548691	10	No response to stimulus	Weldon, C	Geographic variation and plasticity in climate stress resistance among southern African populations of Ceratitis capitata (Wiedemann) (Diptera: Tephritidae)	Scientific reports	2018	https://www.nature.com/articles/s41598-018-28259-3	Weldon, C 2018	0.08478802	0.000808453	35.17002302
14	31	17	19	Diptera	Tephritidae	Ceratitis	capitata	Ceratitis capitata	Laboratory	Adult	Adult	Mixed	6	25	20	120	1 - 7 days	Constant	0.25	25	0.25	43	y	42.7057357	0.3548691	10	41.7955112	0.3154392	10	No response to stimulus	Weldon, C	Geographic variation and plasticity in climate stress resistance among southern African populations of Ceratitis capitata (Wiedemann) (Diptera: Tephritidae)	Scientific reports	2018	https://www.nature.com/articles/s41598-018-28259-3	Weldon, C 2018	0.1820449	0.000901736	33.30123405
15	31	18	19	Diptera	Tephritidae	Ceratitis	capitata	Ceratitis capitata	Laboratory	Adult	Adult	Mixed	6.46	30	25	120	1 - 7 days	Constant	0.25	25	0.25	44	y	44.1147132	0.5914484	10	43.3915212	0.3548691	10	No response to stimulus	Weldon, C	Geographic variation and plasticity in climate stress resistance among southern African populations of Ceratitis capitata (Wiedemann) (Diptera: Tephritidae)	Scientific reports	2018	https://www.nature.com/articles/s41598-018-28259-3	Weldon, C 2018	0.1446384	0.001902973	22.92364475
16	31	18	19	Diptera	Tephritidae	Ceratitis	capitata	Ceratitis capitata	Laboratory	Adult	Adult	Mixed	6.46	25	20	120	1 - 7 days	Constant	0.25	25	0.25	44	y	43.3915212	0.3548691	10	43.5037406	0.6308783	10	No response to stimulus	Weldon, C	Geographic variation and plasticity in climate stress resistance among southern African populations of Ceratitis capitata (Wiedemann) (Diptera: Tephritidae)	Scientific reports	2018	https://www.nature.com/articles/s41598-018-28259-3	Weldon, C 2018	-0.02244388	0.002095758	21.84386232
17	40	35	20	Diptera	Tephritidae	Ceratitis	rosa	Ceratitis rosa	Laboratory	Adult	Adult	Mixed	9.5	25	20	1	Under 24 hours	Constant	0.25	25	30	70	n	42.4783424	0.81013164	20	42.9404843	0.87964206	20	No response to stimulus	Gotcha, N	Plasticity and crossâ€tolerance to heterogeneous environments: divergent stress responses coâ€evolved in an African fruit fly	Journal of Evolutionary Biology	2018	https://onlinelibrary.wiley.com/doi/full/10.1111/jeb.13201#	Gotcha, N 2018	-0.09242838	0.002860167	18.69839437
18	40	35	20	Diptera	Tephritidae	Ceratitis	rosa	Ceratitis rosa	Laboratory	Adult	Adult	Mixed	9.5	36	25	120	1 - 7 days	Constant	0.25	25	NA	71	n	42.8765348	0.27280532	20	42.4783424	0.81013164	20	No response to stimulus	Gotcha, N	Plasticity and crossâ€tolerance to heterogeneous environments: divergent stress responses coâ€evolved in an African fruit fly	Journal of Evolutionary Biology	2018	https://onlinelibrary.wiley.com/doi/full/10.1111/jeb.13201#	Gotcha, N 2018	0.036199309	0.000301957	57.54762782
19	61	72	40	Diptera	Drosophilidae	Drosophila	melanogaster	Drosophila melanogaster	Laboratory	Whole life	Adult	Male	0.95	25	15	NA	Over a week	Constant	0.1	20	18	179	n	41.3917197	0.06369427	50	40.6963907	0.07165605	48	Loss of activity	Sorensen, J	Thermal fluctuations affect the transcriptome through mechanisms independent of average temperature	Scientific Reports	2016	https://www.nature.com/articles/srep30975	Sorensen, J 2016	0.0695329	1.88E-06	729.1120428
20	61	72	40	Diptera	Drosophilidae	Drosophila	melanogaster	Drosophila melanogaster	Laboratory	Whole life	Adult	Male	0.95	25	15	NA	Over a week	Repeated heat shock	0.1	20	18	180	n	41.4766454	0.06369427	47	41.0387473	0.07961783	48	Loss of activity	Sorensen, J	Thermal fluctuations affect the transcriptome through mechanisms independent of average temperature	Scientific Reports	2016	https://www.nature.com/articles/srep30975	Sorensen, J 2016	0.04378981	2.18E-06	676.6947372
21	295	76	40	Diptera	Drosophilidae	Drosophila	melanogaster	Drosophila melanogaster	Laboratory	Whole life	Adult	Female	0.95	15.5	12	NA	Over a week	Constant	0.1	20	0.25	186	y	39.2783203	0.21399869	20	39.3056641	0.45856863	20	No response to stimulus	Schou, M (1)	Metabolic and functional characterization of effects of developmental temperature in Drosophila melanogaster	American Journal of Physiology - Regulatory, Integrative and Comparative Physiology	2017	https://www.ncbi.nlm.nih.gov/pmc/articles/PMC5336569/	Schou, M (1) 2017	-0.007812514	0.001045227	30.93105116
22	295	76	40	Diptera	Drosophilidae	Drosophila	melanogaster	Drosophila melanogaster	Laboratory	Whole life	Adult	Female	0.95	18	15.5	NA	Over a week	Constant	0.1	20	0.25	186	y	39.7568359	0.21399869	20	39.2783203	0.21399869	20	No response to stimulus	Schou, M (1)	Metabolic and functional characterization of effects of developmental temperature in Drosophila melanogaster	American Journal of Physiology - Regulatory, Integrative and Comparative Physiology	2017	https://www.ncbi.nlm.nih.gov/pmc/articles/PMC5336569/	Schou, M (1) 2017	0.19140624	0.000732727	36.94272217
23	295	76	40	Diptera	Drosophilidae	Drosophila	melanogaster	Drosophila melanogaster	Laboratory	Whole life	Adult	Female	0.95	20	18	NA	Over a week	Constant	0.1	20	0.25	186	y	39.8457031	0.33628366	20	39.7568359	0.21399869	20	No response to stimulus	Schou, M (1)	Metabolic and functional characterization of effects of developmental temperature in Drosophila melanogaster	American Journal of Physiology - Regulatory, Integrative and Comparative Physiology	2017	https://www.ncbi.nlm.nih.gov/pmc/articles/PMC5336569/	Schou, M (1) 2017	0.0444336	0.001986027	22.43920437
24	295	76	40	Diptera	Drosophilidae	Drosophila	melanogaster	Drosophila melanogaster	Laboratory	Whole life	Adult	Female	0.95	22	20	NA	Over a week	Constant	0.1	20	0.25	186	y	40.2080078	0.42799739	20	39.8457031	0.33628366	20	No response to stimulus	Schou, M (1)	Metabolic and functional characterization of effects of developmental temperature in Drosophila melanogaster	American Journal of Physiology - Regulatory, Integrative and Comparative Physiology	2017	https://www.ncbi.nlm.nih.gov/pmc/articles/PMC5336569/	Schou, M (1) 2017	0.18115235	0.003703356	16.43244848
25	295	76	40	Diptera	Drosophilidae	Drosophila	melanogaster	Drosophila melanogaster	Laboratory	Whole life	Adult	Female	0.95	25	22	NA	Over a week	Constant	0.1	20	0.25	186	y	40.8916016	0.5808536	20	40.2080078	0.42799739	20	No response to stimulus	Schou, M (1)	Metabolic and functional characterization of effects of developmental temperature in Drosophila melanogaster	American Journal of Physiology - Regulatory, Integrative and Comparative Physiology	2017	https://www.ncbi.nlm.nih.gov/pmc/articles/PMC5336569/	Schou, M (1) 2017	0.2278646	0.00289207	18.59497378
26	295	76	40	Diptera	Drosophilidae	Drosophila	melanogaster	Drosophila melanogaster	Laboratory	Whole life	Adult	Female	0.95	27	25	NA	Over a week	Constant	0.1	20	0.25	186	y	41.2128906	0.55028235	20	40.8916016	0.5808536	20	No response to stimulus	Schou, M (1)	Metabolic and functional characterization of effects of developmental temperature in Drosophila melanogaster	American Journal of Physiology - Regulatory, Integrative and Comparative Physiology	2017	https://www.ncbi.nlm.nih.gov/pmc/articles/PMC5336569/	Schou, M (1) 2017	0.1606445	0.00800252	11.17857967
27	295	76	40	Diptera	Drosophilidae	Drosophila	melanogaster	Drosophila melanogaster	Laboratory	Whole life	Adult	Female	0.95	29.5	27	NA	Over a week	Constant	0.1	20	0.25	186	y	41.2128906	0.39742614	20	41.2128906	0.55028235	20	No response to stimulus	Schou, M (1)	Metabolic and functional characterization of effects of developmental temperature in Drosophila melanogaster	American Journal of Physiology - Regulatory, Integrative and Comparative Physiology	2017	https://www.ncbi.nlm.nih.gov/pmc/articles/PMC5336569/	Schou, M (1) 2017	0	0.003686066	16.47094319
28	295	76	40	Diptera	Drosophilidae	Drosophila	melanogaster	Drosophila melanogaster	Laboratory	Whole life	Adult	Female	0.95	31	29.5	NA	Over a week	Constant	0.1	20	0.25	186	y	41.4658203	0.30571242	20	41.2128906	0.39742614	20	No response to stimulus	Schou, M (1)	Metabolic and functional characterization of effects of developmental temperature in Drosophila melanogaster	American Journal of Physiology - Regulatory, Integrative and Comparative Physiology	2017	https://www.ncbi.nlm.nih.gov/pmc/articles/PMC5336569/	Schou, M (1) 2017	0.1686198	0.005586836	13.3787962
29	295	76	40	Diptera	Drosophilidae	Drosophila	melanogaster	Drosophila melanogaster	Laboratory	Whole life	Adult	Male	0.95	15.5	12	NA	Over a week	Constant	0.1	20	0.25	187	y	39.1621094	0.24456994	20	38.3828125	0.55028235	20	No response to stimulus	Schou, M (1)	Metabolic and functional characterization of effects of developmental temperature in Drosophila melanogaster	American Journal of Physiology - Regulatory, Integrative and Comparative Physiology	2017	https://www.ncbi.nlm.nih.gov/pmc/articles/PMC5336569/	Schou, M (1) 2017	0.222656257	0.001480103	25.99286189
30	295	76	40	Diptera	Drosophilidae	Drosophila	melanogaster	Drosophila melanogaster	Laboratory	Whole life	Adult	Male	0.95	18	15.5	NA	Over a week	Constant	0.1	20	0.25	187	y	39.6542969	0.30571242	20	39.1621094	0.24456994	20	No response to stimulus	Schou, M (1)	Metabolic and functional characterization of effects of developmental temperature in Drosophila melanogaster	American Journal of Physiology - Regulatory, Integrative and Comparative Physiology	2017	https://www.ncbi.nlm.nih.gov/pmc/articles/PMC5336569/	Schou, M (1) 2017	0.196875	0.001226196	28.55748759
31	295	76	40	Diptera	Drosophilidae	Drosophila	melanogaster	Drosophila melanogaster	Laboratory	Whole life	Adult	Male	0.95	20	18	NA	Over a week	Constant	0.1	20	0.25	187	y	39.6953125	0.42799739	20	39.6542969	0.30571242	20	No response to stimulus	Schou, M (1)	Metabolic and functional characterization of effects of developmental temperature in Drosophila melanogaster	American Journal of Physiology - Regulatory, Integrative and Comparative Physiology	2017	https://www.ncbi.nlm.nih.gov/pmc/articles/PMC5336569/	Schou, M (1) 2017	0.0205078	0.003458023	17.00536875
32	295	76	40	Diptera	Drosophilidae	Drosophila	melanogaster	Drosophila melanogaster	Laboratory	Whole life	Adult	Male	0.95	22	20	NA	Over a week	Constant	0.1	20	0.25	187	y	40.0849609	0.3668549	20	39.6953125	0.42799739	20	No response to stimulus	Schou, M (1)	Metabolic and functional characterization of effects of developmental temperature in Drosophila melanogaster	American Journal of Physiology - Regulatory, Integrative and Comparative Physiology	2017	https://www.ncbi.nlm.nih.gov/pmc/articles/PMC5336569/	Schou, M (1) 2017	0.1948242	0.003972054	15.86691345
33	295	76	40	Diptera	Drosophilidae	Drosophila	melanogaster	Drosophila melanogaster	Laboratory	Whole life	Adult	Male	0.95	25	22	NA	Over a week	Constant	0.1	20	0.25	187	y	40.6591797	0.45856863	20	40.0849609	0.3668549	20	No response to stimulus	Schou, M (1)	Metabolic and functional characterization of effects of developmental temperature in Drosophila melanogaster	American Journal of Physiology - Regulatory, Integrative and Comparative Physiology	2017	https://www.ncbi.nlm.nih.gov/pmc/articles/PMC5336569/	Schou, M (1) 2017	0.191406267	0.001915932	22.84599032
34	295	76	40	Diptera	Drosophilidae	Drosophila	melanogaster	Drosophila melanogaster	Laboratory	Whole life	Adult	Male	0.95	27	25	NA	Over a week	Constant	0.1	20	0.25	187	y	40.953125	0.3668549	20	40.6591797	0.45856863	20	No response to stimulus	Schou, M (1)	Metabolic and functional characterization of effects of developmental temperature in Drosophila melanogaster	American Journal of Physiology - Regulatory, Integrative and Comparative Physiology	2017	https://www.ncbi.nlm.nih.gov/pmc/articles/PMC5336569/	Schou, M (1) 2017	0.14697265	0.004310846	15.23066021
35	295	76	40	Diptera	Drosophilidae	Drosophila	melanogaster	Drosophila melanogaster	Laboratory	Whole life	Adult	Male	0.95	29.5	27	NA	Over a week	Constant	0.1	20	0.25	187	y	40.9189453	0.67256732	20	40.953125	0.3668549	20	No response to stimulus	Schou, M (1)	Metabolic and functional characterization of effects of developmental temperature in Drosophila melanogaster	American Journal of Physiology - Regulatory, Integrative and Comparative Physiology	2017	https://www.ncbi.nlm.nih.gov/pmc/articles/PMC5336569/	Schou, M (1) 2017	-0.01367188	0.004695435	14.59358879
36	295	76	40	Diptera	Drosophilidae	Drosophila	melanogaster	Drosophila melanogaster	Laboratory	Whole life	Adult	Male	0.95	31	29.5	NA	Over a week	Constant	0.1	20	0.25	187	y	41.2607422	0.3668549	20	40.9189453	0.67256732	20	No response to stimulus	Schou, M (1)	Metabolic and functional characterization of effects of developmental temperature in Drosophila melanogaster	American Journal of Physiology - Regulatory, Integrative and Comparative Physiology	2017	https://www.ncbi.nlm.nih.gov/pmc/articles/PMC5336569/	Schou, M (1) 2017	0.2278646	0.013042874	8.756153274
37	360	80	27	Diptera	Culicidae	Culex	pipiens	Culex pipiens	Field	Early life	Adult	Female	1.525	26	18	NA	Over a week	Constant	0.5	25	0.33333333	195	n	42.8198758	0.49689441	16	42.4389234	0.76190476	16	Death	Gray, E	Thermal acclimation in a complex life cycle: The effects of larval and adult thermal conditions on metabolic rate and heat resistance in Culex pipiens (Diptera: Culicidae)	Journal of Insect Physiology	2013	https://www.sciencedirect.com/science/article/abs/pii/S0022191013001637	Gray, E 2013	0.04761905	0.000808011	35.17964513
38	360	80	27	Diptera	Culicidae	Culex	pipiens	Culex pipiens	Field	Adult	Adult	Female	1.525	26	18	96	1 - 7 days	Constant	0.5	25	0.33333333	196	y	42.484472	0.24789449	14	42.4389234	0.76190476	16	Death	Gray, E	Thermal acclimation in a complex life cycle: The effects of larval and adult thermal conditions on metabolic rate and heat resistance in Culex pipiens (Diptera: Culicidae)	Journal of Insect Physiology	2013	https://www.sciencedirect.com/science/article/abs/pii/S0022191013001637	Gray, E 2013	0.005693575	0.000635478	39.66886547
39	360	80	27	Diptera	Culicidae	Culex	pipiens	Culex pipiens	Field	Whole life	Adult	Female	1.525	26	18	NA	Over a week	Constant	0.5	25	0.33333333	197	y	43.4037267	0.38733513	14	42.4389234	0.76190476	16	Death	Gray, E	Thermal acclimation in a complex life cycle: The effects of larval and adult thermal conditions on metabolic rate and heat resistance in Culex pipiens (Diptera: Culicidae)	Journal of Insect Physiology	2013	https://www.sciencedirect.com/science/article/abs/pii/S0022191013001637	Gray, E 2013	0.120600413	0.000734336	36.90222954
40	366	81	40	Diptera	Drosophilidae	Drosophila	melanogaster	Drosophila melanogaster	Laboratory	Adult	Adult	Female	0.95	25	11	120	1 - 7 days	Constant	0.1	25	NA	198	y	40.1291028	0.35010941	25	39.5864333	0.48140044	25	Loss of activity	Colinet, H	Proteomic profiling of thermal acclimation in Drosophila melanogaster	Insect Biochemistry and Molecular Biology	2013	https://www.sciencedirect.com/science/article/pii/S0965174813000155	Colinet, H 2013	0.038762107	7.23E-05	117.5975783
41	366	81	40	Diptera	Drosophilidae	Drosophila	melanogaster	Drosophila melanogaster	Laboratory	Adult	Adult	Female	0.95	31	25	120	1 - 7 days	Constant	0.1	25	NA	198	y	40.4485777	0.37199125	25	40.1291028	0.35010941	25	Loss of activity	Colinet, H	Proteomic profiling of thermal acclimation in Drosophila melanogaster	Insect Biochemistry and Molecular Biology	2013	https://www.sciencedirect.com/science/article/pii/S0965174813000155	Colinet, H 2013	0.053245817	0.000289949	58.72718735
42	418	84	19	Diptera	Tephritidae	Ceratitis	capitata	Ceratitis capitata	Laboratory	Adult	Adult	Mixed	6.46	25	20	168	1 - 7 days	Constant	0.25	25	NA	204	y	42.3705882	0.41758769	10	42	0.42707832	10	No response to stimulus	Nyamukondiwa, C	Within-generation variation of critical thermal limits in adult Mediterranean and Natal fruit flies Ceratitis capitata and Ceratitis rosa: Thermal history affects short-term responses to temperature	Physiological Entomology	2010	https://onlinelibrary.wiley.com/doi/full/10.1111/j.1365-3032.2010.00736.x	Nyamukondiwa, C 2010	0.07411764	0.001427101	26.47113553
43	418	84	19	Diptera	Tephritidae	Ceratitis	capitata	Ceratitis capitata	Laboratory	Adult	Adult	Mixed	6.46	30	25	168	1 - 7 days	Constant	0.25	25	NA	204	y	41.8	0.41758769	10	42.3705882	0.41758769	10	No response to stimulus	Nyamukondiwa, C	Within-generation variation of critical thermal limits in adult Mediterranean and Natal fruit flies Ceratitis capitata and Ceratitis rosa: Thermal history affects short-term responses to temperature	Physiological Entomology	2010	https://onlinelibrary.wiley.com/doi/full/10.1111/j.1365-3032.2010.00736.x	Nyamukondiwa, C 2010	-0.11411764	0.001395036	26.77363379
44	418	84	19	Diptera	Tephritidae	Ceratitis	capitata	Ceratitis capitata	Laboratory	Adult	Adult	Mixed	6.46	25	20	2	Under 24 hours	Constant	0.25	25	NA	205	y	42.3705882	0.41758769	10	41.9117647	0.41758769	10	No response to stimulus	Nyamukondiwa, C	Within-generation variation of critical thermal limits in adult Mediterranean and Natal fruit flies Ceratitis capitata and Ceratitis rosa: Thermal history affects short-term responses to temperature	Physiological Entomology	2010	https://onlinelibrary.wiley.com/doi/full/10.1111/j.1365-3032.2010.00736.x	Nyamukondiwa, C 2010	0.0917647	0.001395036	26.77363379
45	418	84	19	Diptera	Tephritidae	Ceratitis	capitata	Ceratitis capitata	Laboratory	Adult	Adult	Mixed	6.46	30	25	2	Under 24 hours	Constant	0.25	25	NA	205	y	41.7411765	0.42707832	10	42.3705882	0.41758769	10	No response to stimulus	Nyamukondiwa, C	Within-generation variation of critical thermal limits in adult Mediterranean and Natal fruit flies Ceratitis capitata and Ceratitis rosa: Thermal history affects short-term responses to temperature	Physiological Entomology	2010	https://onlinelibrary.wiley.com/doi/full/10.1111/j.1365-3032.2010.00736.x	Nyamukondiwa, C 2010	-0.12588234	0.001427101	26.47113553
46	418	85	20	Diptera	Tephritidae	Ceratitis	rosa	Ceratitis rosa	Laboratory	Adult	Adult	Mixed	9.5	25	20	168	1 - 7 days	Constant	0.25	25	NA	206	y	42.0823529	0.31319076	10	42.2411765	0.33217202	10	No response to stimulus	Nyamukondiwa, C	Within-generation variation of critical thermal limits in adult Mediterranean and Natal fruit flies Ceratitis capitata and Ceratitis rosa: Thermal history affects short-term responses to temperature	Physiological Entomology	2010	https://onlinelibrary.wiley.com/doi/full/10.1111/j.1365-3032.2010.00736.x	Nyamukondiwa, C 2010	-0.03176472	0.000833707	34.63325615
47	418	85	20	Diptera	Tephritidae	Ceratitis	rosa	Ceratitis rosa	Laboratory	Adult	Adult	Mixed	9.5	30	25	168	1 - 7 days	Constant	0.25	25	NA	206	y	42.6294118	0.32268139	10	42.0823529	0.31319076	10	No response to stimulus	Nyamukondiwa, C	Within-generation variation of critical thermal limits in adult Mediterranean and Natal fruit flies Ceratitis capitata and Ceratitis rosa: Thermal history affects short-term responses to temperature	Physiological Entomology	2010	https://onlinelibrary.wiley.com/doi/full/10.1111/j.1365-3032.2010.00736.x	Nyamukondiwa, C 2010	0.10941178	0.000808847	35.16145436
48	418	85	20	Diptera	Tephritidae	Ceratitis	rosa	Ceratitis rosa	Laboratory	Adult	Adult	Mixed	9.5	25	20	2	Under 24 hours	Constant	0.25	25	NA	207	y	42.0823529	0.31319076	10	41.5352941	0.31319076	10	No response to stimulus	Nyamukondiwa, C	Within-generation variation of critical thermal limits in adult Mediterranean and Natal fruit flies Ceratitis capitata and Ceratitis rosa: Thermal history affects short-term responses to temperature	Physiological Entomology	2010	https://onlinelibrary.wiley.com/doi/full/10.1111/j.1365-3032.2010.00736.x	Nyamukondiwa, C 2010	0.10941176	0.000784708	35.69817924
49	418	85	20	Diptera	Tephritidae	Ceratitis	rosa	Ceratitis rosa	Laboratory	Adult	Adult	Mixed	9.5	30	25	2	Under 24 hours	Constant	0.25	25	NA	207	y	41.4823529	0.33217202	10	42.0823529	0.31319076	10	No response to stimulus	Nyamukondiwa, C	Within-generation variation of critical thermal limits in adult Mediterranean and Natal fruit flies Ceratitis capitata and Ceratitis rosa: Thermal history affects short-term responses to temperature	Physiological Entomology	2010	https://onlinelibrary.wiley.com/doi/full/10.1111/j.1365-3032.2010.00736.x	Nyamukondiwa, C 2010	-0.12	0.000833707	34.63325615
50	772	110	29	Diptera	Ceratopogonidae	Culicoides	imicola	Culicoides imicola	Field	Adult	Adult	Female	NA	24	19	72	1 - 7 days	Constant	0.06	24	0.166666667	266	y	41.5	1.44677419	14	41.22666667	1.42182981	14	No response to stimulus	Verhoef, F	Thermal limits of two biting midges, Culicoides imicola Kieffer and C. bolitinos Meiswinkel (Diptera: Ceratopogonidae)	Parasites and Vectors	2014	https://parasitesandvectors.biomedcentral.com/articles/10.1186/1756-3305-7-384	Verhoef, F 2014	0.054666666	0.011756444	9.222783237
51	772	110	29	Diptera	Ceratopogonidae	Culicoides	imicola	Culicoides imicola	Field	Adult	Adult	Female	NA	29	24	72	1 - 7 days	Constant	0.06	24	0.166666667	266	y	42.86	1.42182981	14	41.5	1.44677419	14	No response to stimulus	Verhoef, F	Thermal limits of two biting midges, Culicoides imicola Kieffer and C. bolitinos Meiswinkel (Diptera: Ceratopogonidae)	Parasites and Vectors	2014	https://parasitesandvectors.biomedcentral.com/articles/10.1186/1756-3305-7-384	Verhoef, F 2014	0.272	0.011756444	9.222783237
52	772	111	28	Diptera	Ceratopogonidae	Culicoides	bolitinos	Culicoides bolitinos	Field	Adult	Adult	Female	NA	24	19	72	1 - 7 days	Constant	0.06	24	0.166666667	268	y	40.90642722	1.4358345	14	41.66068053	1.48534603	14	No response to stimulus	Verhoef, F	Thermal limits of two biting midges, Culicoides imicola Kieffer and C. bolitinos Meiswinkel (Diptera: Ceratopogonidae)	Parasites and Vectors	2014	https://parasitesandvectors.biomedcentral.com/articles/10.1186/1756-3305-7-384	Verhoef, F 2014	-0.150850662	0.012193924	9.055829786
53	772	111	28	Diptera	Ceratopogonidae	Culicoides	bolitinos	Culicoides bolitinos	Field	Adult	Adult	Female	NA	29	24	72	1 - 7 days	Constant	0.06	24	0.166666667	268	y	42.26275992	1.98046138	14	40.90642722	1.4358345	14	No response to stimulus	Verhoef, F	Thermal limits of two biting midges, Culicoides imicola Kieffer and C. bolitinos Meiswinkel (Diptera: Ceratopogonidae)	Parasites and Vectors	2014	https://parasitesandvectors.biomedcentral.com/articles/10.1186/1756-3305-7-384	Verhoef, F 2014	0.27126654	0.017096709	7.647927213
54	819	119	59	Diptera	Glossinidae	Glossina	pallidipes	Glossina pallidipes	Laboratory	Adult	Adult	Mixed	38.45	24	19	240	Over a week	Constant	0.25	35	0.166666667	334	y	44.4	0.1	10	43.9	0.1	20	Onset spasms	Terblanche, J (2)	Phenotypic plasticity and geographic variation in thermal tolerance and water loss of the tsetse Glossina pallidipes (Diptera: Glossinidae): Implications for distribution modelling	American Journal of Tropical Medicine and Hygiene	2006	https://www.ncbi.nlm.nih.gov/pmc/articles/PMC1463997/	Terblanche, J (2) 2006	0.1	6.00E-05	129.0994449
55	819	119	59	Diptera	Glossinidae	Glossina	pallidipes	Glossina pallidipes	Laboratory	Adult	Adult	Mixed	38.45	29	24	240	Over a week	Constant	0.25	35	0.166666667	334	y	44.2	0.1	20	44.4	0.1	10	Onset spasms	Terblanche, J (2)	Phenotypic plasticity and geographic variation in thermal tolerance and water loss of the tsetse Glossina pallidipes (Diptera: Glossinidae): Implications for distribution modelling	American Journal of Tropical Medicine and Hygiene	2006	https://www.ncbi.nlm.nih.gov/pmc/articles/PMC1463997/	Terblanche, J (2) 2006	-0.04	6.00E-05	129.0994449
56	917	225	40	Diptera	Drosophilidae	Drosophila	melanogaster	Drosophila melanogaster	Laboratory	Whole life	Adult	Female	0.95	18	16	NA	Over a week	Constant	0.1	25	NA	351	y	39.44666667	0.368345165	30	39.46	0.289589484	30	Loss of activity	van Heerwaarden, B	Limited scope for plasticity to increase upper thermal limits	Functional Ecology	2016	https://besjournals.onlinelibrary.wiley.com/doi/full/10.1111/1365-2435.12687	van Heerwaarden, B 2016	-0.006666665	0.001829502	23.379411
57	917	225	40	Diptera	Drosophilidae	Drosophila	melanogaster	Drosophila melanogaster	Laboratory	Whole life	Adult	Female	0.95	20	18	NA	Over a week	Constant	0.1	25	NA	351	y	39.66451613	0.464433983	31	39.44666667	0.368345165	30	Loss of activity	van Heerwaarden, B	Limited scope for plasticity to increase upper thermal limits	Functional Ecology	2016	https://besjournals.onlinelibrary.wiley.com/doi/full/10.1111/1365-2435.12687	van Heerwaarden, B 2016	0.10892473	0.002870159	18.66581845
58	917	225	40	Diptera	Drosophilidae	Drosophila	melanogaster	Drosophila melanogaster	Laboratory	Whole life	Adult	Female	0.95	25	20	NA	Over a week	Constant	0.1	25	NA	351	y	39.95333333	0.357899363	30	39.66451613	0.464433983	31	Loss of activity	van Heerwaarden, B	Limited scope for plasticity to increase upper thermal limits	Functional Ecology	2016	https://besjournals.onlinelibrary.wiley.com/doi/full/10.1111/1365-2435.12687	van Heerwaarden, B 2016	0.05776344	0.00044911	47.18711358
59	917	225	40	Diptera	Drosophilidae	Drosophila	melanogaster	Drosophila melanogaster	Laboratory	Whole life	Adult	Female	0.95	28	25	NA	Over a week	Constant	0.1	25	NA	351	y	40.08	0.350762716	30	39.95333333	0.357899363	30	Loss of activity	van Heerwaarden, B	Limited scope for plasticity to increase upper thermal limits	Functional Ecology	2016	https://besjournals.onlinelibrary.wiley.com/doi/full/10.1111/1365-2435.12687	van Heerwaarden, B 2016	0.042222223	0.000930098	32.78956572
60	917	225	40	Diptera	Drosophilidae	Drosophila	melanogaster	Drosophila melanogaster	Laboratory	Whole life	Adult	Female	0.95	30	28	NA	Over a week	Constant	0.1	25	NA	351	y	40.32666667	0.370398977	30	40.08	0.350762716	30	Loss of activity	van Heerwaarden, B	Limited scope for plasticity to increase upper thermal limits	Functional Ecology	2016	https://besjournals.onlinelibrary.wiley.com/doi/full/10.1111/1365-2435.12687	van Heerwaarden, B 2016	0.123333335	0.002168582	21.47395497
61	917	226	40	Diptera	Drosophilidae	Drosophila	melanogaster	Drosophila melanogaster	Laboratory	Whole life	Adult	Female	0.95	18	16	NA	Over a week	Constant	0.1	25	NA	352	y	39.44333333	0.329768292	30	39.46666667	0.357513765	30	Loss of activity	van Heerwaarden, B	Limited scope for plasticity to increase upper thermal limits	Functional Ecology	2016	https://besjournals.onlinelibrary.wiley.com/doi/full/10.1111/1365-2435.12687	van Heerwaarden, B 2016	-0.01166667	0.00197136	22.52252164
62	917	226	40	Diptera	Drosophilidae	Drosophila	melanogaster	Drosophila melanogaster	Laboratory	Whole life	Adult	Female	0.95	20	18	NA	Over a week	Constant	0.1	25	NA	352	y	39.80322581	0.322990063	31	39.44333333	0.329768292	30	Loss of activity	van Heerwaarden, B	Limited scope for plasticity to increase upper thermal limits	Functional Ecology	2016	https://besjournals.onlinelibrary.wiley.com/doi/full/10.1111/1365-2435.12687	van Heerwaarden, B 2016	0.17994624	0.001747537	23.92141066
63	917	226	40	Diptera	Drosophilidae	Drosophila	melanogaster	Drosophila melanogaster	Laboratory	Whole life	Adult	Female	0.95	25	20	NA	Over a week	Constant	0.1	25	NA	352	y	40.14666667	0.363634274	30	39.80322581	0.322990063	31	Loss of activity	van Heerwaarden, B	Limited scope for plasticity to increase upper thermal limits	Functional Ecology	2016	https://besjournals.onlinelibrary.wiley.com/doi/full/10.1111/1365-2435.12687	van Heerwaarden, B 2016	0.068688172	0.000310916	56.71243021
64	917	226	40	Diptera	Drosophilidae	Drosophila	melanogaster	Drosophila melanogaster	Laboratory	Whole life	Adult	Female	0.95	28	25	NA	Over a week	Constant	0.1	25	NA	352	y	40.18333333	0.297209242	30	40.14666667	0.363634274	30	Loss of activity	van Heerwaarden, B	Limited scope for plasticity to increase upper thermal limits	Functional Ecology	2016	https://besjournals.onlinelibrary.wiley.com/doi/full/10.1111/1365-2435.12687	van Heerwaarden, B 2016	0.01222222	0.000816901	34.98769537
65	917	226	40	Diptera	Drosophilidae	Drosophila	melanogaster	Drosophila melanogaster	Laboratory	Whole life	Adult	Female	0.95	30	28	NA	Over a week	Constant	0.1	25	NA	352	y	40.45333333	0.375759767	30	40.18333333	0.297209242	30	Loss of activity	van Heerwaarden, B	Limited scope for plasticity to increase upper thermal limits	Functional Ecology	2016	https://besjournals.onlinelibrary.wiley.com/doi/full/10.1111/1365-2435.12687	van Heerwaarden, B 2016	0.135	0.001912739	22.86504658
66	917	227	40	Diptera	Drosophilidae	Drosophila	melanogaster	Drosophila melanogaster	Laboratory	Whole life	Adult	Female	0.95	23	20	NA	Over a week	Fluctuating	0.1	25	NA	353	y	39.79655172	0.242726711	29	39.72413793	0.261390748	29	Loss of activity	van Heerwaarden, B	Limited scope for plasticity to increase upper thermal limits	Functional Ecology	2016	https://besjournals.onlinelibrary.wiley.com/doi/full/10.1111/1365-2435.12687	van Heerwaarden, B 2016	0.02413793	0.000487515	45.29039094
67	917	227	40	Diptera	Drosophilidae	Drosophila	melanogaster	Drosophila melanogaster	Laboratory	Whole life	Adult	Female	0.95	25	23	NA	Over a week	Fluctuating	0.1	25	NA	353	y	39.95333333	0.357899363	30	39.79655172	0.242726711	29	Loss of activity	van Heerwaarden, B	Limited scope for plasticity to increase upper thermal limits	Functional Ecology	2016	https://besjournals.onlinelibrary.wiley.com/doi/full/10.1111/1365-2435.12687	van Heerwaarden, B 2016	0.078390805	0.001575332	25.19497852
68	917	227	40	Diptera	Drosophilidae	Drosophila	melanogaster	Drosophila melanogaster	Laboratory	Whole life	Adult	Female	0.95	26	25	NA	Over a week	Fluctuating	0.1	25	NA	353	y	40.03	0.256165356	30	39.95333333	0.357899363	30	Loss of activity	van Heerwaarden, B	Limited scope for plasticity to increase upper thermal limits	Functional Ecology	2016	https://besjournals.onlinelibrary.wiley.com/doi/full/10.1111/1365-2435.12687	van Heerwaarden, B 2016	0.07666667	0.006457088	12.4446201
69	917	227	40	Diptera	Drosophilidae	Drosophila	melanogaster	Drosophila melanogaster	Laboratory	Whole life	Adult	Female	0.95	28	26	NA	Over a week	Fluctuating	0.1	25	NA	353	y	40.14583333	0.31482109	24	40.03	0.256165356	30	Loss of activity	van Heerwaarden, B	Limited scope for plasticity to increase upper thermal limits	Functional Ecology	2016	https://besjournals.onlinelibrary.wiley.com/doi/full/10.1111/1365-2435.12687	van Heerwaarden, B 2016	0.057916665	0.001579259	25.16363114
70	917	228	40	Diptera	Drosophilidae	Drosophila	melanogaster	Drosophila melanogaster	Laboratory	Whole life	Adult	Female	0.95	23	20	NA	Over a week	Fluctuating	0.1	25	NA	354	y	40.05384615	0.213973399	26	40	0.311507684	28	Loss of activity	van Heerwaarden, B	Limited scope for plasticity to increase upper thermal limits	Functional Ecology	2016	https://besjournals.onlinelibrary.wiley.com/doi/full/10.1111/1365-2435.12687	van Heerwaarden, B 2016	0.017948717	0.000580728	41.49669255
71	917	228	40	Diptera	Drosophilidae	Drosophila	melanogaster	Drosophila melanogaster	Laboratory	Whole life	Adult	Female	0.95	25	23	NA	Over a week	Fluctuating	0.1	25	NA	354	y	40.14666667	0.363634274	30	40.05384615	0.213973399	26	Loss of activity	van Heerwaarden, B	Limited scope for plasticity to increase upper thermal limits	Functional Ecology	2016	https://besjournals.onlinelibrary.wiley.com/doi/full/10.1111/1365-2435.12687	van Heerwaarden, B 2016	0.04641026	0.001542152	25.46457037
72	917	228	40	Diptera	Drosophilidae	Drosophila	melanogaster	Drosophila melanogaster	Laboratory	Whole life	Adult	Female	0.95	26	25	NA	Over a week	Fluctuating	0.1	25	NA	354	y	40.12592593	0.24898655	27	40.14666667	0.363634274	30	Loss of activity	van Heerwaarden, B	Limited scope for plasticity to increase upper thermal limits	Functional Ecology	2016	https://besjournals.onlinelibrary.wiley.com/doi/full/10.1111/1365-2435.12687	van Heerwaarden, B 2016	-0.02074074	0.006703748	12.21352868
73	917	228	40	Diptera	Drosophilidae	Drosophila	melanogaster	Drosophila melanogaster	Laboratory	Whole life	Adult	Female	0.95	28	26	NA	Over a week	Fluctuating	0.1	25	NA	354	y	40.224	0.212681295	25	40.12592593	0.24898655	27	Loss of activity	van Heerwaarden, B	Limited scope for plasticity to increase upper thermal limits	Functional Ecology	2016	https://besjournals.onlinelibrary.wiley.com/doi/full/10.1111/1365-2435.12687	van Heerwaarden, B 2016	0.049037035	0.001026355	31.21413277
74	917	225	40	Diptera	Drosophilidae	Drosophila	melanogaster	Drosophila melanogaster	Laboratory	Whole life	Adult	Female	0.95	37	25	1	Under 24 hours	Constant	0.1	25	23	355	n	40.15517241	0.36113532	29	39.95333333	0.357899363	30	Loss of activity	van Heerwaarden, B	Limited scope for plasticity to increase upper thermal limits	Functional Ecology	2016	https://besjournals.onlinelibrary.wiley.com/doi/full/10.1111/1365-2435.12687	van Heerwaarden, B 2016	0.016819923	6.09E-05	128.1614761
75	917	226	40	Diptera	Drosophilidae	Drosophila	melanogaster	Drosophila melanogaster	Laboratory	Whole life	Adult	Female	0.95	37	25	1	Under 24 hours	Constant	0.1	25	23	356	n	40.32758621	0.351422163	29	40.14666667	0.363634274	30	Loss of activity	van Heerwaarden, B	Limited scope for plasticity to increase upper thermal limits	Functional Ecology	2016	https://besjournals.onlinelibrary.wiley.com/doi/full/10.1111/1365-2435.12687	van Heerwaarden, B 2016	0.015076628	6.02E-05	128.9041584
76	804	230	40	Diptera	Drosophilidae	Drosophila	melanogaster	Drosophila melanogaster	Laboratory	Adult	Adult	Female	0.95	20	15	120	1 - 7 days	Constant	0.1	20	0.1	362	y	38.3299435	0.9587889	50	38.56949153	0.7350715	50	Onset spasms	Chown, S	Phenotypic variance, plasticity and heritability estimates of critical thermal limits depend on methodological context	Functional Ecology	2009	https://besjournals.onlinelibrary.wiley.com/doi/full/10.1111/j.1365-2435.2008.01481.x	Chown, S 2009	-0.047909606	0.001167685	29.26423308
77	804	230	40	Diptera	Drosophilidae	Drosophila	melanogaster	Drosophila melanogaster	Laboratory	Adult	Adult	Female	0.95	25	20	120	1 - 7 days	Constant	0.1	20	0.1	362	y	38.72768362	1.0546677	50	38.3299435	0.9587889	50	Onset spasms	Chown, S	Phenotypic variance, plasticity and heritability estimates of critical thermal limits depend on methodological context	Functional Ecology	2009	https://besjournals.onlinelibrary.wiley.com/doi/full/10.1111/j.1365-2435.2008.01481.x	Chown, S 2009	0.079548024	0.00162528	24.8048093
78	804	230	40	Diptera	Drosophilidae	Drosophila	melanogaster	Drosophila melanogaster	Laboratory	Adult	Adult	Female	0.95	20	15	120	1 - 7 days	Constant	0.25	20	0.1	363	y	38.88587571	0.9268292	50	39.08926554	1.0546677	50	Onset spasms	Chown, S	Phenotypic variance, plasticity and heritability estimates of critical thermal limits depend on methodological context	Functional Ecology	2009	https://besjournals.onlinelibrary.wiley.com/doi/full/10.1111/j.1365-2435.2008.01481.x	Chown, S 2009	-0.040677966	0.001577069	25.18109691
79	804	230	40	Diptera	Drosophilidae	Drosophila	melanogaster	Drosophila melanogaster	Laboratory	Adult	Adult	Female	0.95	25	20	120	1 - 7 days	Constant	0.25	20	0.1	363	y	39.27457627	1.0866274	50	38.88587571	0.9268292	50	Onset spasms	Chown, S	Phenotypic variance, plasticity and heritability estimates of critical thermal limits depend on methodological context	Functional Ecology	2009	https://besjournals.onlinelibrary.wiley.com/doi/full/10.1111/j.1365-2435.2008.01481.x	Chown, S 2009	0.077740112	0.001631817	24.75507519
80	804	230	40	Diptera	Drosophilidae	Drosophila	melanogaster	Drosophila melanogaster	Laboratory	Adult	Adult	Female	0.95	20	15	120	1 - 7 days	Constant	0.5	20	0.1	364	y	39.63163842	1.374264	50	39.62711864	1.6299411	50	Onset spasms	Chown, S	Phenotypic variance, plasticity and heritability estimates of critical thermal limits depend on methodological context	Functional Ecology	2009	https://besjournals.onlinelibrary.wiley.com/doi/full/10.1111/j.1365-2435.2008.01481.x	Chown, S 2009	0.000903956	0.003636248	16.58338848
81	804	230	40	Diptera	Drosophilidae	Drosophila	melanogaster	Drosophila melanogaster	Laboratory	Adult	Adult	Female	0.95	25	20	120	1 - 7 days	Constant	0.5	20	0.1	364	y	39.93446328	1.374264	50	39.63163842	1.374264	50	Onset spasms	Chown, S	Phenotypic variance, plasticity and heritability estimates of critical thermal limits depend on methodological context	Functional Ecology	2009	https://besjournals.onlinelibrary.wiley.com/doi/full/10.1111/j.1365-2435.2008.01481.x	Chown, S 2009	0.060564972	0.003021762	18.19155563
82	911	232	40	Diptera	Drosophilidae	Drosophila	melanogaster	Drosophila melanogaster	Laboratory	Adult	Adult	Female	0.95	19	15	168	1 - 7 days	Constant	0.02	25	NA	376	y	37.955	0.943927963	40	38.9485	0.541453646	40	No response to stimulus	Salachan, P	Testing the thermal limits: Non-linear reaction norms drive disparate thermal acclimation responses in Drosophila melanogaster	Journal of Insect Physiology	2019	https://www.sciencedirect.com/science/article/pii/S0022191019302173	Salachan, P 2019	-0.248375	0.001850269	23.24783871
83	911	232	40	Diptera	Drosophilidae	Drosophila	melanogaster	Drosophila melanogaster	Laboratory	Adult	Adult	Female	0.95	25	19	168	1 - 7 days	Constant	0.02	25	NA	376	y	38.41325	1.126128807	40	37.955	0.943927963	40	No response to stimulus	Salachan, P	Testing the thermal limits: Non-linear reaction norms drive disparate thermal acclimation responses in Drosophila melanogaster	Journal of Insect Physiology	2019	https://www.sciencedirect.com/science/article/pii/S0022191019302173	Salachan, P 2019	0.076375	0.001499421	25.82487456
84	911	232	40	Diptera	Drosophilidae	Drosophila	melanogaster	Drosophila melanogaster	Laboratory	Adult	Adult	Female	0.95	29	25	168	1 - 7 days	Constant	0.02	25	NA	376	y	39.21675	0.569090086	40	38.41325	1.126128807	40	No response to stimulus	Salachan, P	Testing the thermal limits: Non-linear reaction norms drive disparate thermal acclimation responses in Drosophila melanogaster	Journal of Insect Physiology	2019	https://www.sciencedirect.com/science/article/pii/S0022191019302173	Salachan, P 2019	0.200875	0.002487546	20.05000179
85	911	232	40	Diptera	Drosophilidae	Drosophila	melanogaster	Drosophila melanogaster	Laboratory	Adult	Adult	Female	0.95	19	15	168	1 - 7 days	Constant	0.05	25	NA	377	y	39.62233333	0.530118291	30	39.972	0.994649132	30	No response to stimulus	Salachan, P	Testing the thermal limits: Non-linear reaction norms drive disparate thermal acclimation responses in Drosophila melanogaster	Journal of Insect Physiology	2019	https://www.sciencedirect.com/science/article/pii/S0022191019302173	Salachan, P 2019	-0.087416668	0.002646567	19.43831116
86	911	232	40	Diptera	Drosophilidae	Drosophila	melanogaster	Drosophila melanogaster	Laboratory	Adult	Adult	Female	0.95	25	19	168	1 - 7 days	Constant	0.05	25	NA	377	y	39.94266667	0.415824344	30	39.62233333	0.530118291	30	No response to stimulus	Salachan, P	Testing the thermal limits: Non-linear reaction norms drive disparate thermal acclimation responses in Drosophila melanogaster	Journal of Insect Physiology	2019	https://www.sciencedirect.com/science/article/pii/S0022191019302173	Salachan, P 2019	0.05338889	0.00042031	48.77697974
87	911	232	40	Diptera	Drosophilidae	Drosophila	melanogaster	Drosophila melanogaster	Laboratory	Adult	Adult	Female	0.95	29	25	168	1 - 7 days	Constant	0.05	25	NA	377	y	40.37366667	0.3063521	30	39.94266667	0.415824344	30	No response to stimulus	Salachan, P	Testing the thermal limits: Non-linear reaction norms drive disparate thermal acclimation responses in Drosophila melanogaster	Journal of Insect Physiology	2019	https://www.sciencedirect.com/science/article/pii/S0022191019302173	Salachan, P 2019	0.10775	0.000555753	42.4188654
88	911	232	40	Diptera	Drosophilidae	Drosophila	melanogaster	Drosophila melanogaster	Laboratory	Adult	Adult	Female	0.95	19	15	168	1 - 7 days	Constant	0.2	25	NA	378	y	41.736	0.712487628	30	42.90833333	0.707726244	30	No response to stimulus	Salachan, P	Testing the thermal limits: Non-linear reaction norms drive disparate thermal acclimation responses in Drosophila melanogaster	Journal of Insect Physiology	2019	https://www.sciencedirect.com/science/article/pii/S0022191019302173	Salachan, P 2019	-0.293083333	0.002101073	21.81621603
89	911	232	40	Diptera	Drosophilidae	Drosophila	melanogaster	Drosophila melanogaster	Laboratory	Adult	Adult	Female	0.95	25	19	168	1 - 7 days	Constant	0.2	25	NA	378	y	41.70533333	0.618455994	30	41.736	0.712487628	30	No response to stimulus	Salachan, P	Testing the thermal limits: Non-linear reaction norms drive disparate thermal acclimation responses in Drosophila melanogaster	Journal of Insect Physiology	2019	https://www.sciencedirect.com/science/article/pii/S0022191019302173	Salachan, P 2019	-0.005111112	0.000824191	34.83261085
90	911	232	40	Diptera	Drosophilidae	Drosophila	melanogaster	Drosophila melanogaster	Laboratory	Adult	Adult	Female	0.95	29	25	168	1 - 7 days	Constant	0.2	25	NA	378	y	42.03733333	0.416950616	30	41.70533333	0.618455994	30	No response to stimulus	Salachan, P	Testing the thermal limits: Non-linear reaction norms drive disparate thermal acclimation responses in Drosophila melanogaster	Journal of Insect Physiology	2019	https://www.sciencedirect.com/science/article/pii/S0022191019302173	Salachan, P 2019	0.083	0.001159033	29.37326208
91	911	232	40	Diptera	Drosophilidae	Drosophila	melanogaster	Drosophila melanogaster	Laboratory	Adult	Adult	Female	0.95	19	15	168	1 - 7 days	Constant	0.5	25	NA	379	y	42.81866667	0.866386604	30	41.61466667	0.930905134	30	No response to stimulus	Salachan, P	Testing the thermal limits: Non-linear reaction norms drive disparate thermal acclimation responses in Drosophila melanogaster	Journal of Insect Physiology	2019	https://www.sciencedirect.com/science/article/pii/S0022191019302173	Salachan, P 2019	0.301	0.003369188	17.2281004
92	911	232	40	Diptera	Drosophilidae	Drosophila	melanogaster	Drosophila melanogaster	Laboratory	Adult	Adult	Female	0.95	25	19	168	1 - 7 days	Constant	0.5	25	NA	379	y	42.61033333	0.648310714	30	42.81866667	0.866386604	30	No response to stimulus	Salachan, P	Testing the thermal limits: Non-linear reaction norms drive disparate thermal acclimation responses in Drosophila melanogaster	Journal of Insect Physiology	2019	https://www.sciencedirect.com/science/article/pii/S0022191019302173	Salachan, P 2019	-0.034722223	0.001084197	30.37008043
93	911	232	40	Diptera	Drosophilidae	Drosophila	melanogaster	Drosophila melanogaster	Laboratory	Adult	Adult	Female	0.95	29	25	168	1 - 7 days	Constant	0.5	25	NA	379	y	42.76066667	0.492599952	30	42.61033333	0.648310714	30	No response to stimulus	Salachan, P	Testing the thermal limits: Non-linear reaction norms drive disparate thermal acclimation responses in Drosophila melanogaster	Journal of Insect Physiology	2019	https://www.sciencedirect.com/science/article/pii/S0022191019302173	Salachan, P 2019	0.037583335	0.00138117	26.90769314
94	291	241	33	Diptera	Drosophilidae	Drosophila	arizonae	Drosophila arizonae	Laboratory	Whole life	Adult	Male	3.9021984	17.5	15	NA	Over a week	Constant	0.1	22.5	NA	430	y	42.2565	0.3493193	20	42.56529	0.1152778	17	No response to stimulus	Schou, M (2)	Linear reaction norms of thermal limits in Drosophila: predictable plasticity in cold but not in heat tolerance	Functional Ecology	2017	https://besjournals.onlinelibrary.wiley.com/doi/full/10.1111/1365-2435.12782	Schou, M (2) 2017	-0.123516	0.001101264	30.13381993
95	291	241	33	Diptera	Drosophilidae	Drosophila	arizonae	Drosophila arizonae	Laboratory	Whole life	Adult	Male	3.9021984	20	17.5	NA	Over a week	Constant	0.1	22.5	NA	430	y	42.84684	0.2860469	19	42.2565	0.3493193	20	No response to stimulus	Schou, M (2)	Linear reaction norms of thermal limits in Drosophila: predictable plasticity in cold but not in heat tolerance	Functional Ecology	2017	https://besjournals.onlinelibrary.wiley.com/doi/full/10.1111/1365-2435.12782	Schou, M (2) 2017	0.236136	0.001665226	24.50548999
96	291	241	33	Diptera	Drosophilidae	Drosophila	arizonae	Drosophila arizonae	Laboratory	Whole life	Adult	Male	3.9021984	22.5	20	NA	Over a week	Constant	0.1	22.5	NA	430	y	43.152	0.2708971	20	42.84684	0.2860469	19	No response to stimulus	Schou, M (2)	Linear reaction norms of thermal limits in Drosophila: predictable plasticity in cold but not in heat tolerance	Functional Ecology	2017	https://besjournals.onlinelibrary.wiley.com/doi/full/10.1111/1365-2435.12782	Schou, M (2) 2017	0.122064	0.001276116	27.9933503
97	291	241	33	Diptera	Drosophilidae	Drosophila	arizonae	Drosophila arizonae	Laboratory	Whole life	Adult	Male	3.9021984	25	22.5	NA	Over a week	Constant	0.1	22.5	NA	430	y	43.1135	0.2654941	20	43.152	0.2708971	20	No response to stimulus	Schou, M (2)	Linear reaction norms of thermal limits in Drosophila: predictable plasticity in cold but not in heat tolerance	Functional Ecology	2017	https://besjournals.onlinelibrary.wiley.com/doi/full/10.1111/1365-2435.12782	Schou, M (2) 2017	-0.0154	0.001150979	29.4758494
98	291	241	33	Diptera	Drosophilidae	Drosophila	arizonae	Drosophila arizonae	Laboratory	Whole life	Adult	Male	3.9021984	27.5	25	NA	Over a week	Constant	0.1	22.5	NA	430	y	43.1195	0.3838239	20	43.1135	0.2654941	20	No response to stimulus	Schou, M (2)	Linear reaction norms of thermal limits in Drosophila: predictable plasticity in cold but not in heat tolerance	Functional Ecology	2017	https://besjournals.onlinelibrary.wiley.com/doi/full/10.1111/1365-2435.12782	Schou, M (2) 2017	0.0024	0.001742463	23.95621429
99	291	241	33	Diptera	Drosophilidae	Drosophila	arizonae	Drosophila arizonae	Laboratory	Whole life	Adult	Male	3.9021984	30	27.5	NA	Over a week	Constant	0.1	22.5	NA	430	y	43.424	0.1487633	20	43.1195	0.3838239	20	No response to stimulus	Schou, M (2)	Linear reaction norms of thermal limits in Drosophila: predictable plasticity in cold but not in heat tolerance	Functional Ecology	2017	https://besjournals.onlinelibrary.wiley.com/doi/full/10.1111/1365-2435.12782	Schou, M (2) 2017	0.1218	0.00135561	27.16017393
100	291	242	34	Diptera	Drosophilidae	Drosophila	bipectinata	Drosophila bipectinata	Laboratory	Whole life	Adult	Male	0.6065	20	17.5	NA	Over a week	Constant	0.1	22.5	NA	431	y	39.7825	0.268796	20	38.55625	0.5907834	16	No response to stimulus	Schou, M (2)	Linear reaction norms of thermal limits in Drosophila: predictable plasticity in cold but not in heat tolerance	Functional Ecology	2017	https://besjournals.onlinelibrary.wiley.com/doi/full/10.1111/1365-2435.12782	Schou, M (2) 2017	0.4905	0.004068261	15.67817902
101	291	242	34	Diptera	Drosophilidae	Drosophila	bipectinata	Drosophila bipectinata	Laboratory	Whole life	Adult	Male	0.6065	22.5	20	NA	Over a week	Constant	0.1	22.5	NA	431	y	39.365	0.2135785	20	39.7825	0.268796	20	No response to stimulus	Schou, M (2)	Linear reaction norms of thermal limits in Drosophila: predictable plasticity in cold but not in heat tolerance	Functional Ecology	2017	https://besjournals.onlinelibrary.wiley.com/doi/full/10.1111/1365-2435.12782	Schou, M (2) 2017	-0.167	0.000942937	32.56557654
102	291	242	34	Diptera	Drosophilidae	Drosophila	bipectinata	Drosophila bipectinata	Laboratory	Whole life	Adult	Male	0.6065	25	22.5	NA	Over a week	Constant	0.1	22.5	NA	431	y	39.614	0.1392234	20	39.365	0.2135785	20	No response to stimulus	Schou, M (2)	Linear reaction norms of thermal limits in Drosophila: predictable plasticity in cold but not in heat tolerance	Functional Ecology	2017	https://besjournals.onlinelibrary.wiley.com/doi/full/10.1111/1365-2435.12782	Schou, M (2) 2017	0.0996	0.000519991	43.85326165
103	291	242	34	Diptera	Drosophilidae	Drosophila	bipectinata	Drosophila bipectinata	Laboratory	Whole life	Adult	Male	0.6065	27.5	25	NA	Over a week	Constant	0.1	22.5	NA	431	y	39.5615	0.3116218	20	39.614	0.1392234	20	No response to stimulus	Schou, M (2)	Linear reaction norms of thermal limits in Drosophila: predictable plasticity in cold but not in heat tolerance	Functional Ecology	2017	https://besjournals.onlinelibrary.wiley.com/doi/full/10.1111/1365-2435.12782	Schou, M (2) 2017	-0.021	0.00093193	32.75731207
104	291	242	34	Diptera	Drosophilidae	Drosophila	bipectinata	Drosophila bipectinata	Laboratory	Whole life	Adult	Male	0.6065	30	27.5	NA	Over a week	Constant	0.1	22.5	NA	431	y	40.179	0.2389208	20	39.5615	0.3116218	20	No response to stimulus	Schou, M (2)	Linear reaction norms of thermal limits in Drosophila: predictable plasticity in cold but not in heat tolerance	Functional Ecology	2017	https://besjournals.onlinelibrary.wiley.com/doi/full/10.1111/1365-2435.12782	Schou, M (2) 2017	0.247	0.00123353	28.47246571
105	291	243	37	Diptera	Drosophilidae	Drosophila	buzzatii	Drosophila buzzatii	Laboratory	Whole life	Adult	Male	NA	15	12.5	NA	Over a week	Constant	0.1	22.5	NA	432	y	38.9615	0.1840845	20	38.99667	0.3167412	9	No response to stimulus	Schou, M (2)	Linear reaction norms of thermal limits in Drosophila: predictable plasticity in cold but not in heat tolerance	Functional Ecology	2017	https://besjournals.onlinelibrary.wiley.com/doi/full/10.1111/1365-2435.12782	Schou, M (2) 2017	-0.014068	0.002054652	22.06128703
106	291	243	37	Diptera	Drosophilidae	Drosophila	buzzatii	Drosophila buzzatii	Laboratory	Whole life	Adult	Male	NA	17.5	15	NA	Over a week	Constant	0.1	22.5	NA	432	y	38.9975	0.1562682	20	38.9615	0.1840845	20	No response to stimulus	Schou, M (2)	Linear reaction norms of thermal limits in Drosophila: predictable plasticity in cold but not in heat tolerance	Functional Ecology	2017	https://besjournals.onlinelibrary.wiley.com/doi/full/10.1111/1365-2435.12782	Schou, M (2) 2017	0.0144	0.000466455	46.30151525
107	291	243	37	Diptera	Drosophilidae	Drosophila	buzzatii	Drosophila buzzatii	Laboratory	Whole life	Adult	Male	NA	20	17.5	NA	Over a week	Constant	0.1	22.5	NA	432	y	38.666	0.1771529	20	38.9975	0.1562682	20	No response to stimulus	Schou, M (2)	Linear reaction norms of thermal limits in Drosophila: predictable plasticity in cold but not in heat tolerance	Functional Ecology	2017	https://besjournals.onlinelibrary.wiley.com/doi/full/10.1111/1365-2435.12782	Schou, M (2) 2017	-0.1326	0.000446423	47.32892287
108	291	243	37	Diptera	Drosophilidae	Drosophila	buzzatii	Drosophila buzzatii	Laboratory	Whole life	Adult	Male	NA	22.5	20	NA	Over a week	Constant	0.1	22.5	NA	432	y	38.476	0.3511994	20	38.666	0.1771529	20	No response to stimulus	Schou, M (2)	Linear reaction norms of thermal limits in Drosophila: predictable plasticity in cold but not in heat tolerance	Functional Ecology	2017	https://besjournals.onlinelibrary.wiley.com/doi/full/10.1111/1365-2435.12782	Schou, M (2) 2017	-0.076	0.001237793	28.42339351
109	291	243	37	Diptera	Drosophilidae	Drosophila	buzzatii	Drosophila buzzatii	Laboratory	Whole life	Adult	Male	NA	25	22.5	NA	Over a week	Constant	0.1	22.5	NA	432	y	38.79	0.57111	19	38.476	0.3511994	20	No response to stimulus	Schou, M (2)	Linear reaction norms of thermal limits in Drosophila: predictable plasticity in cold but not in heat tolerance	Functional Ecology	2017	https://besjournals.onlinelibrary.wiley.com/doi/full/10.1111/1365-2435.12782	Schou, M (2) 2017	0.1256	0.003733395	16.36620764
110	291	243	37	Diptera	Drosophilidae	Drosophila	buzzatii	Drosophila buzzatii	Laboratory	Whole life	Adult	Male	NA	27.5	25	NA	Over a week	Constant	0.1	22.5	NA	432	y	39.2865	0.2782705	20	38.79	0.57111	19	No response to stimulus	Schou, M (2)	Linear reaction norms of thermal limits in Drosophila: predictable plasticity in cold but not in heat tolerance	Functional Ecology	2017	https://besjournals.onlinelibrary.wiley.com/doi/full/10.1111/1365-2435.12782	Schou, M (2) 2017	0.1986	0.003366142	17.2358924
111	291	243	37	Diptera	Drosophilidae	Drosophila	buzzatii	Drosophila buzzatii	Laboratory	Whole life	Adult	Male	NA	30	27.5	NA	Over a week	Constant	0.1	22.5	NA	432	y	39.487	0.1711601	20	39.2865	0.2782705	20	No response to stimulus	Schou, M (2)	Linear reaction norms of thermal limits in Drosophila: predictable plasticity in cold but not in heat tolerance	Functional Ecology	2017	https://besjournals.onlinelibrary.wiley.com/doi/full/10.1111/1365-2435.12782	Schou, M (2) 2017	0.0802	0.000853842	34.22246131
112	291	244	38	Diptera	Drosophilidae	Drosophila	hydei	Drosophila hydei	Laboratory	Whole life	Adult	Male	1.269	17.5	15	NA	Over a week	Constant	0.1	22.5	NA	433	y	40.0395	0.1961867	20	39.4915	0.2520709	20	No response to stimulus	Schou, M (2)	Linear reaction norms of thermal limits in Drosophila: predictable plasticity in cold but not in heat tolerance	Functional Ecology	2017	https://besjournals.onlinelibrary.wiley.com/doi/full/10.1111/1365-2435.12782	Schou, M (2) 2017	0.2192	0.000816232	35.00203356
113	291	244	38	Diptera	Drosophilidae	Drosophila	hydei	Drosophila hydei	Laboratory	Whole life	Adult	Male	1.269	20	17.5	NA	Over a week	Constant	0.1	22.5	NA	433	y	39.875	0.1428838	20	40.0395	0.1961867	20	No response to stimulus	Schou, M (2)	Linear reaction norms of thermal limits in Drosophila: predictable plasticity in cold but not in heat tolerance	Functional Ecology	2017	https://besjournals.onlinelibrary.wiley.com/doi/full/10.1111/1365-2435.12782	Schou, M (2) 2017	-0.0658	0.00047124	46.06583213
114	291	244	38	Diptera	Drosophilidae	Drosophila	hydei	Drosophila hydei	Laboratory	Whole life	Adult	Male	1.269	22.5	20	NA	Over a week	Constant	0.1	22.5	NA	433	y	40.186	0.2116949	20	39.875	0.1428838	20	No response to stimulus	Schou, M (2)	Linear reaction norms of thermal limits in Drosophila: predictable plasticity in cold but not in heat tolerance	Functional Ecology	2017	https://besjournals.onlinelibrary.wiley.com/doi/full/10.1111/1365-2435.12782	Schou, M (2) 2017	0.1244	0.000521844	43.7753489
115	291	244	38	Diptera	Drosophilidae	Drosophila	hydei	Drosophila hydei	Laboratory	Whole life	Adult	Male	1.269	25	22.5	NA	Over a week	Constant	0.1	22.5	NA	433	y	40.193	0.1530772	20	40.186	0.2116949	20	No response to stimulus	Schou, M (2)	Linear reaction norms of thermal limits in Drosophila: predictable plasticity in cold but not in heat tolerance	Functional Ecology	2017	https://besjournals.onlinelibrary.wiley.com/doi/full/10.1111/1365-2435.12782	Schou, M (2) 2017	0.0028	0.000545979	42.79687703
116	291	244	38	Diptera	Drosophilidae	Drosophila	hydei	Drosophila hydei	Laboratory	Whole life	Adult	Male	1.269	27.5	25	NA	Over a week	Constant	0.1	22.5	NA	433	y	40.228	0.1982184	20	40.193	0.1530772	20	No response to stimulus	Schou, M (2)	Linear reaction norms of thermal limits in Drosophila: predictable plasticity in cold but not in heat tolerance	Functional Ecology	2017	https://besjournals.onlinelibrary.wiley.com/doi/full/10.1111/1365-2435.12782	Schou, M (2) 2017	0.014	0.000501785	44.64173141
117	291	244	38	Diptera	Drosophilidae	Drosophila	hydei	Drosophila hydei	Laboratory	Whole life	Adult	Male	1.269	30	27.5	NA	Over a week	Constant	0.1	22.5	NA	433	y	40.383	0.171774	20	40.228	0.1982184	20	No response to stimulus	Schou, M (2)	Linear reaction norms of thermal limits in Drosophila: predictable plasticity in cold but not in heat tolerance	Functional Ecology	2017	https://besjournals.onlinelibrary.wiley.com/doi/full/10.1111/1365-2435.12782	Schou, M (2) 2017	0.062	0.000550375	42.62562477
118	291	245	39	Diptera	Drosophilidae	Drosophila	immigrans	Drosophila immigrans	Laboratory	Whole life	Adult	Male	1.426	15	12.5	NA	Over a week	Constant	0.1	22.5	NA	434	y	37.626	0.2739842	20	37.2365	0.2250211	20	No response to stimulus	Schou, M (2)	Linear reaction norms of thermal limits in Drosophila: predictable plasticity in cold but not in heat tolerance	Functional Ecology	2017	https://besjournals.onlinelibrary.wiley.com/doi/full/10.1111/1365-2435.12782	Schou, M (2) 2017	0.1558	0.001005615	31.53437252
119	291	245	39	Diptera	Drosophilidae	Drosophila	immigrans	Drosophila immigrans	Laboratory	Whole life	Adult	Male	1.426	17.5	15	NA	Over a week	Constant	0.1	22.5	NA	434	y	37.221	0.1274404	20	37.626	0.2739842	20	No response to stimulus	Schou, M (2)	Linear reaction norms of thermal limits in Drosophila: predictable plasticity in cold but not in heat tolerance	Functional Ecology	2017	https://besjournals.onlinelibrary.wiley.com/doi/full/10.1111/1365-2435.12782	Schou, M (2) 2017	-0.162	0.000730467	36.99982299
120	291	245	39	Diptera	Drosophilidae	Drosophila	immigrans	Drosophila immigrans	Laboratory	Whole life	Adult	Male	1.426	20	17.5	NA	Over a week	Constant	0.1	22.5	NA	434	y	38.0855	0.2908694	20	37.221	0.1274404	20	No response to stimulus	Schou, M (2)	Linear reaction norms of thermal limits in Drosophila: predictable plasticity in cold but not in heat tolerance	Functional Ecology	2017	https://besjournals.onlinelibrary.wiley.com/doi/full/10.1111/1365-2435.12782	Schou, M (2) 2017	0.3458	0.000806769	35.20671718
121	291	245	39	Diptera	Drosophilidae	Drosophila	immigrans	Drosophila immigrans	Laboratory	Whole life	Adult	Male	1.426	22.5	20	NA	Over a week	Constant	0.1	22.5	NA	434	y	37.325	0.3460681	20	38.0855	0.2908694	20	No response to stimulus	Schou, M (2)	Linear reaction norms of thermal limits in Drosophila: predictable plasticity in cold but not in heat tolerance	Functional Ecology	2017	https://besjournals.onlinelibrary.wiley.com/doi/full/10.1111/1365-2435.12782	Schou, M (2) 2017	-0.3042	0.001634945	24.73138355
122	291	245	39	Diptera	Drosophilidae	Drosophila	immigrans	Drosophila immigrans	Laboratory	Whole life	Adult	Male	1.426	25	22.5	NA	Over a week	Constant	0.1	22.5	NA	434	y	37.623	0.3454836	20	37.325	0.3460681	20	No response to stimulus	Schou, M (2)	Linear reaction norms of thermal limits in Drosophila: predictable plasticity in cold but not in heat tolerance	Functional Ecology	2017	https://besjournals.onlinelibrary.wiley.com/doi/full/10.1111/1365-2435.12782	Schou, M (2) 2017	0.1192	0.001912976	22.86363066
123	291	245	39	Diptera	Drosophilidae	Drosophila	immigrans	Drosophila immigrans	Laboratory	Whole life	Adult	Male	1.426	27.5	25	NA	Over a week	Constant	0.1	22.5	NA	434	y	36.7275	0.2980441	20	37.623	0.3454836	20	No response to stimulus	Schou, M (2)	Linear reaction norms of thermal limits in Drosophila: predictable plasticity in cold but not in heat tolerance	Functional Ecology	2017	https://besjournals.onlinelibrary.wiley.com/doi/full/10.1111/1365-2435.12782	Schou, M (2) 2017	-0.3582	0.001665514	24.5033749
124	291	246	40	Diptera	Drosophilidae	Drosophila	melanogaster	Drosophila melanogaster	Laboratory	Whole life	Adult	Male	0.95	15	12.5	NA	Over a week	Constant	0.1	22.5	NA	435	y	38.93	0.1892923	20	38.4725	0.3629249	20	No response to stimulus	Schou, M (2)	Linear reaction norms of thermal limits in Drosophila: predictable plasticity in cold but not in heat tolerance	Functional Ecology	2017	https://besjournals.onlinelibrary.wiley.com/doi/full/10.1111/1365-2435.12782	Schou, M (2) 2017	0.183	0.001340368	27.31416317
125	291	246	40	Diptera	Drosophilidae	Drosophila	melanogaster	Drosophila melanogaster	Laboratory	Whole life	Adult	Male	0.95	17.5	15	NA	Over a week	Constant	0.1	22.5	NA	435	y	39.5045	0.2867141	20	38.93	0.1892923	20	No response to stimulus	Schou, M (2)	Linear reaction norms of thermal limits in Drosophila: predictable plasticity in cold but not in heat tolerance	Functional Ecology	2017	https://besjournals.onlinelibrary.wiley.com/doi/full/10.1111/1365-2435.12782	Schou, M (2) 2017	0.2298	0.000944292	32.54218824
126	291	246	40	Diptera	Drosophilidae	Drosophila	melanogaster	Drosophila melanogaster	Laboratory	Whole life	Adult	Male	0.95	20	17.5	NA	Over a week	Constant	0.1	22.5	NA	435	y	39.676	0.1106155	20	39.5045	0.2867141	20	No response to stimulus	Schou, M (2)	Linear reaction norms of thermal limits in Drosophila: predictable plasticity in cold but not in heat tolerance	Functional Ecology	2017	https://besjournals.onlinelibrary.wiley.com/doi/full/10.1111/1365-2435.12782	Schou, M (2) 2017	0.0686	0.000755526	36.38105264
127	291	246	40	Diptera	Drosophilidae	Drosophila	melanogaster	Drosophila melanogaster	Laboratory	Whole life	Adult	Male	0.95	22.5	20	NA	Over a week	Constant	0.1	22.5	NA	435	y	39.843	0.2036535	20	39.676	0.1106155	20	No response to stimulus	Schou, M (2)	Linear reaction norms of thermal limits in Drosophila: predictable plasticity in cold but not in heat tolerance	Functional Ecology	2017	https://besjournals.onlinelibrary.wiley.com/doi/full/10.1111/1365-2435.12782	Schou, M (2) 2017	0.0668	0.000429684	48.24199504
128	291	246	40	Diptera	Drosophilidae	Drosophila	melanogaster	Drosophila melanogaster	Laboratory	Whole life	Adult	Male	0.95	25	22.5	NA	Over a week	Constant	0.1	22.5	NA	435	y	40.3015	0.1918682	20	39.843	0.2036535	20	No response to stimulus	Schou, M (2)	Linear reaction norms of thermal limits in Drosophila: predictable plasticity in cold but not in heat tolerance	Functional Ecology	2017	https://besjournals.onlinelibrary.wiley.com/doi/full/10.1111/1365-2435.12782	Schou, M (2) 2017	0.1834	0.000626305	39.95829782
129	291	246	40	Diptera	Drosophilidae	Drosophila	melanogaster	Drosophila melanogaster	Laboratory	Whole life	Adult	Male	0.95	27.5	25	NA	Over a week	Constant	0.1	22.5	NA	435	y	40.713	0.3393508	20	40.3015	0.1918682	20	No response to stimulus	Schou, M (2)	Linear reaction norms of thermal limits in Drosophila: predictable plasticity in cold but not in heat tolerance	Functional Ecology	2017	https://besjournals.onlinelibrary.wiley.com/doi/full/10.1111/1365-2435.12782	Schou, M (2) 2017	0.1646	0.001215779	28.67957333
130	291	246	40	Diptera	Drosophilidae	Drosophila	melanogaster	Drosophila melanogaster	Laboratory	Whole life	Adult	Male	0.95	30	27.5	NA	Over a week	Constant	0.1	22.5	NA	435	y	40.92947	0.274762	19	40.713	0.3393508	20	No response to stimulus	Schou, M (2)	Linear reaction norms of thermal limits in Drosophila: predictable plasticity in cold but not in heat tolerance	Functional Ecology	2017	https://besjournals.onlinelibrary.wiley.com/doi/full/10.1111/1365-2435.12782	Schou, M (2) 2017	0.086588	0.001557012	25.34276646
131	291	247	41	Diptera	Drosophilidae	Drosophila	mojavensis	Drosophila mojavensis	Laboratory	Whole life	Adult	Male	0.414	17.5	15	NA	Over a week	Constant	0.1	22.5	NA	436	y	41.414	0.5968461	20	40.7755	0.7295455	20	No response to stimulus	Schou, M (2)	Linear reaction norms of thermal limits in Drosophila: predictable plasticity in cold but not in heat tolerance	Functional Ecology	2017	https://besjournals.onlinelibrary.wiley.com/doi/full/10.1111/1365-2435.12782	Schou, M (2) 2017	0.2554	0.007107695	11.86139043
132	291	247	41	Diptera	Drosophilidae	Drosophila	mojavensis	Drosophila mojavensis	Laboratory	Whole life	Adult	Male	0.414	20	17.5	NA	Over a week	Constant	0.1	22.5	NA	436	y	42.3055	0.1573957	20	41.414	0.5968461	20	No response to stimulus	Schou, M (2)	Linear reaction norms of thermal limits in Drosophila: predictable plasticity in cold but not in heat tolerance	Functional Ecology	2017	https://besjournals.onlinelibrary.wiley.com/doi/full/10.1111/1365-2435.12782	Schou, M (2) 2017	0.3566	0.003047989	18.11312043
133	291	247	41	Diptera	Drosophilidae	Drosophila	mojavensis	Drosophila mojavensis	Laboratory	Whole life	Adult	Male	0.414	22.5	20	NA	Over a week	Constant	0.1	22.5	NA	436	y	42.305	0.349985	20	42.3055	0.1573957	20	No response to stimulus	Schou, M (2)	Linear reaction norms of thermal limits in Drosophila: predictable plasticity in cold but not in heat tolerance	Functional Ecology	2017	https://besjournals.onlinelibrary.wiley.com/doi/full/10.1111/1365-2435.12782	Schou, M (2) 2017	-0.0002	0.001178103	29.13455053
134	291	247	41	Diptera	Drosophilidae	Drosophila	mojavensis	Drosophila mojavensis	Laboratory	Whole life	Adult	Male	0.414	25	22.5	NA	Over a week	Constant	0.1	22.5	NA	436	y	42.5305	0.338658	20	42.305	0.349985	20	No response to stimulus	Schou, M (2)	Linear reaction norms of thermal limits in Drosophila: predictable plasticity in cold but not in heat tolerance	Functional Ecology	2017	https://besjournals.onlinelibrary.wiley.com/doi/full/10.1111/1365-2435.12782	Schou, M (2) 2017	0.0902	0.00189743	22.95710532
135	291	247	41	Diptera	Drosophilidae	Drosophila	mojavensis	Drosophila mojavensis	Laboratory	Whole life	Adult	Male	0.414	27.5	25	NA	Over a week	Constant	0.1	22.5	NA	436	y	42.2875	0.3283752	20	42.5305	0.338658	20	No response to stimulus	Schou, M (2)	Linear reaction norms of thermal limits in Drosophila: predictable plasticity in cold but not in heat tolerance	Functional Ecology	2017	https://besjournals.onlinelibrary.wiley.com/doi/full/10.1111/1365-2435.12782	Schou, M (2) 2017	-0.0972	0.001780156	23.7012339
136	291	247	41	Diptera	Drosophilidae	Drosophila	mojavensis	Drosophila mojavensis	Laboratory	Whole life	Adult	Male	0.414	30	27.5	NA	Over a week	Constant	0.1	22.5	NA	436	y	43.391	0.1623479	20	42.2875	0.3283752	20	No response to stimulus	Schou, M (2)	Linear reaction norms of thermal limits in Drosophila: predictable plasticity in cold but not in heat tolerance	Functional Ecology	2017	https://besjournals.onlinelibrary.wiley.com/doi/full/10.1111/1365-2435.12782	Schou, M (2) 2017	0.4414	0.001073497	30.52105929
137	291	248	42	Diptera	Drosophilidae	Drosophila	montana	Drosophila montana	Laboratory	Whole life	Adult	Male	1.9375	15	12.5	NA	Over a week	Constant	0.1	22.5	NA	437	y	41.02	0.2208596	20	41.204	0.1401653	20	No response to stimulus	Schou, M (2)	Linear reaction norms of thermal limits in Drosophila: predictable plasticity in cold but not in heat tolerance	Functional Ecology	2017	https://besjournals.onlinelibrary.wiley.com/doi/full/10.1111/1365-2435.12782	Schou, M (2) 2017	-0.0736	0.000547402	42.74120216
138	291	248	42	Diptera	Drosophilidae	Drosophila	montana	Drosophila montana	Laboratory	Whole life	Adult	Male	1.9375	17.5	15	NA	Over a week	Constant	0.1	22.5	NA	437	y	40.1245	0.2814151	20	41.02	0.2208596	20	No response to stimulus	Schou, M (2)	Linear reaction norms of thermal limits in Drosophila: predictable plasticity in cold but not in heat tolerance	Functional Ecology	2017	https://besjournals.onlinelibrary.wiley.com/doi/full/10.1111/1365-2435.12782	Schou, M (2) 2017	-0.3582	0.001023787	31.25324496
139	291	248	42	Diptera	Drosophilidae	Drosophila	montana	Drosophila montana	Laboratory	Whole life	Adult	Male	1.9375	20	17.5	NA	Over a week	Constant	0.1	22.5	NA	437	y	40.247	0.2259972	20	40.1245	0.2814151	20	No response to stimulus	Schou, M (2)	Linear reaction norms of thermal limits in Drosophila: predictable plasticity in cold but not in heat tolerance	Functional Ecology	2017	https://besjournals.onlinelibrary.wiley.com/doi/full/10.1111/1365-2435.12782	Schou, M (2) 2017	0.049	0.001042154	30.97662835
140	291	248	42	Diptera	Drosophilidae	Drosophila	montana	Drosophila montana	Laboratory	Whole life	Adult	Male	1.9375	22.5	20	NA	Over a week	Constant	0.1	22.5	NA	437	y	40.589	0.1311448	20	40.247	0.2259972	20	No response to stimulus	Schou, M (2)	Linear reaction norms of thermal limits in Drosophila: predictable plasticity in cold but not in heat tolerance	Functional Ecology	2017	https://besjournals.onlinelibrary.wiley.com/doi/full/10.1111/1365-2435.12782	Schou, M (2) 2017	0.1368	0.00054619	42.78862286
141	291	248	42	Diptera	Drosophilidae	Drosophila	montana	Drosophila montana	Laboratory	Whole life	Adult	Male	1.9375	25	22.5	NA	Over a week	Constant	0.1	22.5	NA	437	y	40.81	0.201964	20	40.589	0.1311448	20	No response to stimulus	Schou, M (2)	Linear reaction norms of thermal limits in Drosophila: predictable plasticity in cold but not in heat tolerance	Functional Ecology	2017	https://besjournals.onlinelibrary.wiley.com/doi/full/10.1111/1365-2435.12782	Schou, M (2) 2017	0.0884	0.000463907	46.42847127
142	291	248	42	Diptera	Drosophilidae	Drosophila	montana	Drosophila montana	Laboratory	Whole life	Adult	Male	1.9375	27.5	25	NA	Over a week	Constant	0.1	22.5	NA	437	y	40.934	0.2225309	20	40.81	0.201964	20	No response to stimulus	Schou, M (2)	Linear reaction norms of thermal limits in Drosophila: predictable plasticity in cold but not in heat tolerance	Functional Ecology	2017	https://besjournals.onlinelibrary.wiley.com/doi/full/10.1111/1365-2435.12782	Schou, M (2) 2017	0.0496	0.000722476	37.20389301
143	291	249	43	Diptera	Drosophilidae	Drosophila	obscura	Drosophila obscura	Laboratory	Whole life	Adult	Male	4.559634	15	12.5	NA	Over a week	Constant	0.1	22.5	NA	438	y	36.665	0.3865025	20	36.3455	0.3354726	20	No response to stimulus	Schou, M (2)	Linear reaction norms of thermal limits in Drosophila: predictable plasticity in cold but not in heat tolerance	Functional Ecology	2017	https://besjournals.onlinelibrary.wiley.com/doi/full/10.1111/1365-2435.12782	Schou, M (2) 2017	0.1278	0.002095408	21.84568472
144	291	249	43	Diptera	Drosophilidae	Drosophila	obscura	Drosophila obscura	Laboratory	Whole life	Adult	Male	4.559634	17.5	15	NA	Over a week	Constant	0.1	22.5	NA	438	y	36.5155	0.1668745	20	36.665	0.3865025	20	No response to stimulus	Schou, M (2)	Linear reaction norms of thermal limits in Drosophila: predictable plasticity in cold but not in heat tolerance	Functional Ecology	2017	https://besjournals.onlinelibrary.wiley.com/doi/full/10.1111/1365-2435.12782	Schou, M (2) 2017	-0.0598	0.00141785	26.55735494
145	291	249	43	Diptera	Drosophilidae	Drosophila	obscura	Drosophila obscura	Laboratory	Whole life	Adult	Male	4.559634	20	17.5	NA	Over a week	Constant	0.1	22.5	NA	438	y	36.7965	0.1668997	20	36.5155	0.1668745	20	No response to stimulus	Schou, M (2)	Linear reaction norms of thermal limits in Drosophila: predictable plasticity in cold but not in heat tolerance	Functional Ecology	2017	https://besjournals.onlinelibrary.wiley.com/doi/full/10.1111/1365-2435.12782	Schou, M (2) 2017	0.1124	0.000445621	47.37151121
146	291	249	43	Diptera	Drosophilidae	Drosophila	obscura	Drosophila obscura	Laboratory	Whole life	Adult	Male	4.559634	22.5	20	NA	Over a week	Constant	0.1	22.5	NA	438	y	37.1265	0.1474083	20	36.7965	0.1668997	20	No response to stimulus	Schou, M (2)	Linear reaction norms of thermal limits in Drosophila: predictable plasticity in cold but not in heat tolerance	Functional Ecology	2017	https://besjournals.onlinelibrary.wiley.com/doi/full/10.1111/1365-2435.12782	Schou, M (2) 2017	0.132	0.000396678	50.20894408
147	291	250	47	Diptera	Drosophilidae	Drosophila	simulans	Drosophila simulans	Laboratory	Whole life	Adult	Male	1.188	15	12.5	NA	Over a week	Constant	0.1	22.5	NA	439	y	39.371	0.1894007	20	39.1885	0.4899009	20	No response to stimulus	Schou, M (2)	Linear reaction norms of thermal limits in Drosophila: predictable plasticity in cold but not in heat tolerance	Functional Ecology	2017	https://besjournals.onlinelibrary.wiley.com/doi/full/10.1111/1365-2435.12782	Schou, M (2) 2017	0.073	0.002207004	21.28621412
148	291	250	47	Diptera	Drosophilidae	Drosophila	simulans	Drosophila simulans	Laboratory	Whole life	Adult	Male	1.188	17.5	15	NA	Over a week	Constant	0.1	22.5	NA	439	y	38.761	0.3087308	20	39.371	0.1894007	20	No response to stimulus	Schou, M (2)	Linear reaction norms of thermal limits in Drosophila: predictable plasticity in cold but not in heat tolerance	Functional Ecology	2017	https://besjournals.onlinelibrary.wiley.com/doi/full/10.1111/1365-2435.12782	Schou, M (2) 2017	-0.244	0.001049499	30.86804016
149	291	250	47	Diptera	Drosophilidae	Drosophila	simulans	Drosophila simulans	Laboratory	Whole life	Adult	Male	1.188	20	17.5	NA	Over a week	Constant	0.1	22.5	NA	439	y	38.8705	0.2674337	20	38.761	0.3087308	20	No response to stimulus	Schou, M (2)	Linear reaction norms of thermal limits in Drosophila: predictable plasticity in cold but not in heat tolerance	Functional Ecology	2017	https://besjournals.onlinelibrary.wiley.com/doi/full/10.1111/1365-2435.12782	Schou, M (2) 2017	0.0438	0.001334684	27.37226809
150	291	250	47	Diptera	Drosophilidae	Drosophila	simulans	Drosophila simulans	Laboratory	Whole life	Adult	Male	1.188	22.5	20	NA	Over a week	Constant	0.1	22.5	NA	439	y	39.4875	0.3215239	20	38.8705	0.2674337	20	No response to stimulus	Schou, M (2)	Linear reaction norms of thermal limits in Drosophila: predictable plasticity in cold but not in heat tolerance	Functional Ecology	2017	https://besjournals.onlinelibrary.wiley.com/doi/full/10.1111/1365-2435.12782	Schou, M (2) 2017	0.2468	0.001399187	26.73388562
151	291	250	47	Diptera	Drosophilidae	Drosophila	simulans	Drosophila simulans	Laboratory	Whole life	Adult	Male	1.188	25	22.5	NA	Over a week	Constant	0.1	22.5	NA	439	y	38.9465	0.3372688	20	39.4875	0.3215239	20	No response to stimulus	Schou, M (2)	Linear reaction norms of thermal limits in Drosophila: predictable plasticity in cold but not in heat tolerance	Functional Ecology	2017	https://besjournals.onlinelibrary.wiley.com/doi/full/10.1111/1365-2435.12782	Schou, M (2) 2017	-0.2164	0.001737023	23.99370024
152	291	250	47	Diptera	Drosophilidae	Drosophila	simulans	Drosophila simulans	Laboratory	Whole life	Adult	Male	1.188	27.5	25	NA	Over a week	Constant	0.1	22.5	NA	439	y	39.24053	0.2909844	19	38.9465	0.3372688	20	No response to stimulus	Schou, M (2)	Linear reaction norms of thermal limits in Drosophila: predictable plasticity in cold but not in heat tolerance	Functional Ecology	2017	https://besjournals.onlinelibrary.wiley.com/doi/full/10.1111/1365-2435.12782	Schou, M (2) 2017	0.117612	0.001623029	24.82200774
153	291	250	47	Diptera	Drosophilidae	Drosophila	simulans	Drosophila simulans	Laboratory	Whole life	Adult	Male	1.188	30	27.5	NA	Over a week	Constant	0.1	22.5	NA	439	y	39.799	0.1555263	20	39.24053	0.2909844	19	No response to stimulus	Schou, M (2)	Linear reaction norms of thermal limits in Drosophila: predictable plasticity in cold but not in heat tolerance	Functional Ecology	2017	https://besjournals.onlinelibrary.wiley.com/doi/full/10.1111/1365-2435.12782	Schou, M (2) 2017	0.223388	0.000906534	33.21298559
154	291	251	48	Diptera	Drosophilidae	Drosophila	subobscura	Drosophila subobscura	Laboratory	Whole life	Adult	Male	1.586	15	12.5	NA	Over a week	Constant	0.1	22.5	NA	440	y	39.8645	0.3751978	20	39.17	0.5464816	20	No response to stimulus	Schou, M (2)	Linear reaction norms of thermal limits in Drosophila: predictable plasticity in cold but not in heat tolerance	Functional Ecology	2017	https://besjournals.onlinelibrary.wiley.com/doi/full/10.1111/1365-2435.12782	Schou, M (2) 2017	0.2778	0.003515324	16.86620235
155	291	251	48	Diptera	Drosophilidae	Drosophila	subobscura	Drosophila subobscura	Laboratory	Whole life	Adult	Male	1.586	17.5	15	NA	Over a week	Constant	0.1	22.5	NA	440	y	39.995	0.4514829	20	39.8645	0.3751978	20	No response to stimulus	Schou, M (2)	Linear reaction norms of thermal limits in Drosophila: predictable plasticity in cold but not in heat tolerance	Functional Ecology	2017	https://besjournals.onlinelibrary.wiley.com/doi/full/10.1111/1365-2435.12782	Schou, M (2) 2017	0.0522	0.002756882	19.04543708
156	291	251	48	Diptera	Drosophilidae	Drosophila	subobscura	Drosophila subobscura	Laboratory	Whole life	Adult	Male	1.586	20	17.5	NA	Over a week	Constant	0.1	22.5	NA	440	y	37.0735	0.2679803	20	39.995	0.4514829	20	No response to stimulus	Schou, M (2)	Linear reaction norms of thermal limits in Drosophila: predictable plasticity in cold but not in heat tolerance	Functional Ecology	2017	https://besjournals.onlinelibrary.wiley.com/doi/full/10.1111/1365-2435.12782	Schou, M (2) 2017	-1.1686	0.002205202	21.2949101
157	291	251	48	Diptera	Drosophilidae	Drosophila	subobscura	Drosophila subobscura	Laboratory	Whole life	Adult	Male	1.586	22.5	20	NA	Over a week	Constant	0.1	22.5	NA	440	y	37.957	1.3319756	20	37.0735	0.2679803	20	No response to stimulus	Schou, M (2)	Linear reaction norms of thermal limits in Drosophila: predictable plasticity in cold but not in heat tolerance	Functional Ecology	2017	https://besjournals.onlinelibrary.wiley.com/doi/full/10.1111/1365-2435.12782	Schou, M (2) 2017	0.3534	0.01476778	8.22891166
158	291	251	48	Diptera	Drosophilidae	Drosophila	subobscura	Drosophila subobscura	Laboratory	Whole life	Adult	Male	1.586	25	22.5	NA	Over a week	Constant	0.1	22.5	NA	440	y	36.7445	0.4458873	20	37.957	1.3319756	20	No response to stimulus	Schou, M (2)	Linear reaction norms of thermal limits in Drosophila: predictable plasticity in cold but not in heat tolerance	Functional Ecology	2017	https://besjournals.onlinelibrary.wiley.com/doi/full/10.1111/1365-2435.12782	Schou, M (2) 2017	-0.485	0.015783796	7.959655513
159	291	252	51	Diptera	Drosophilidae	Drosophila	yakuba	Drosophila yakuba	Laboratory	Whole life	Adult	Male	1.361262825	17.5	15	NA	Over a week	Constant	0.1	22.5	NA	441	y	38.035	0.1717863	20	37.308	0.6317361	20	No response to stimulus	Schou, M (2)	Linear reaction norms of thermal limits in Drosophila: predictable plasticity in cold but not in heat tolerance	Functional Ecology	2017	https://besjournals.onlinelibrary.wiley.com/doi/full/10.1111/1365-2435.12782	Schou, M (2) 2017	0.2908	0.003428808	17.07766145
160	291	252	51	Diptera	Drosophilidae	Drosophila	yakuba	Drosophila yakuba	Laboratory	Whole life	Adult	Male	1.361262825	20	17.5	NA	Over a week	Constant	0.1	22.5	NA	441	y	38.244	0.3022965	20	38.035	0.1717863	20	No response to stimulus	Schou, M (2)	Linear reaction norms of thermal limits in Drosophila: predictable plasticity in cold but not in heat tolerance	Functional Ecology	2017	https://besjournals.onlinelibrary.wiley.com/doi/full/10.1111/1365-2435.12782	Schou, M (2) 2017	0.0836	0.00096715	32.15534396
161	291	252	51	Diptera	Drosophilidae	Drosophila	yakuba	Drosophila yakuba	Laboratory	Whole life	Adult	Male	1.361262825	22.5	20	NA	Over a week	Constant	0.1	22.5	NA	441	y	38.2455	0.2729657	20	38.244	0.3022965	20	No response to stimulus	Schou, M (2)	Linear reaction norms of thermal limits in Drosophila: predictable plasticity in cold but not in heat tolerance	Functional Ecology	2017	https://besjournals.onlinelibrary.wiley.com/doi/full/10.1111/1365-2435.12782	Schou, M (2) 2017	0.0006	0.001327148	27.44987623
162	291	252	51	Diptera	Drosophilidae	Drosophila	yakuba	Drosophila yakuba	Laboratory	Whole life	Adult	Male	1.361262825	25	22.5	NA	Over a week	Constant	0.1	22.5	NA	441	y	39.388	0.38197	20	38.2455	0.2729657	20	No response to stimulus	Schou, M (2)	Linear reaction norms of thermal limits in Drosophila: predictable plasticity in cold but not in heat tolerance	Functional Ecology	2017	https://besjournals.onlinelibrary.wiley.com/doi/full/10.1111/1365-2435.12782	Schou, M (2) 2017	0.457	0.001763291	23.81431122
163	291	252	51	Diptera	Drosophilidae	Drosophila	yakuba	Drosophila yakuba	Laboratory	Whole life	Adult	Male	1.361262825	27.5	25	NA	Over a week	Constant	0.1	22.5	NA	441	y	40.0395	0.2024969	20	39.388	0.38197	20	No response to stimulus	Schou, M (2)	Linear reaction norms of thermal limits in Drosophila: predictable plasticity in cold but not in heat tolerance	Functional Ecology	2017	https://besjournals.onlinelibrary.wiley.com/doi/full/10.1111/1365-2435.12782	Schou, M (2) 2017	0.2606	0.001495249	25.86087989
164	291	252	51	Diptera	Drosophilidae	Drosophila	yakuba	Drosophila yakuba	Laboratory	Whole life	Adult	Male	1.361262825	30	27.5	NA	Over a week	Constant	0.1	22.5	NA	441	y	39.6215	0.4664003	20	40.0395	0.2024969	20	No response to stimulus	Schou, M (2)	Linear reaction norms of thermal limits in Drosophila: predictable plasticity in cold but not in heat tolerance	Functional Ecology	2017	https://besjournals.onlinelibrary.wiley.com/doi/full/10.1111/1365-2435.12782	Schou, M (2) 2017	-0.1672	0.002068274	21.98851888
165	291	253	101	Diptera	Drosophilidae	Zaprionus	tuberculatus	Zaprionus tuberculatus	Laboratory	Whole life	Adult	Male	1.25	17.5	15	NA	Over a week	Constant	0.1	22.5	NA	442	y	40.357	0.1655644	20	40.557	0.2097141	20	No response to stimulus	Schou, M (2)	Linear reaction norms of thermal limits in Drosophila: predictable plasticity in cold but not in heat tolerance	Functional Ecology	2017	https://besjournals.onlinelibrary.wiley.com/doi/full/10.1111/1365-2435.12782	Schou, M (2) 2017	-0.08	0.000571133	41.84383945
166	291	253	101	Diptera	Drosophilidae	Zaprionus	tuberculatus	Zaprionus tuberculatus	Laboratory	Whole life	Adult	Male	1.25	20	17.5	NA	Over a week	Constant	0.1	22.5	NA	442	y	40.47474	0.4873097	19	40.357	0.1655644	20	No response to stimulus	Schou, M (2)	Linear reaction norms of thermal limits in Drosophila: predictable plasticity in cold but not in heat tolerance	Functional Ecology	2017	https://besjournals.onlinelibrary.wiley.com/doi/full/10.1111/1365-2435.12782	Schou, M (2) 2017	0.047096	0.002219046	21.22837879
167	291	253	101	Diptera	Drosophilidae	Zaprionus	tuberculatus	Zaprionus tuberculatus	Laboratory	Whole life	Adult	Male	1.25	22.5	20	NA	Over a week	Constant	0.1	22.5	NA	442	y	40.532	0.353607	20	40.47474	0.4873097	19	No response to stimulus	Schou, M (2)	Linear reaction norms of thermal limits in Drosophila: predictable plasticity in cold but not in heat tolerance	Functional Ecology	2017	https://besjournals.onlinelibrary.wiley.com/doi/full/10.1111/1365-2435.12782	Schou, M (2) 2017	0.022904	0.003000057	18.2572454
168	291	253	101	Diptera	Drosophilidae	Zaprionus	tuberculatus	Zaprionus tuberculatus	Laboratory	Whole life	Adult	Male	1.25	25	22.5	NA	Over a week	Constant	0.1	22.5	NA	442	y	40.943	0.2698947	20	40.532	0.353607	20	No response to stimulus	Schou, M (2)	Linear reaction norms of thermal limits in Drosophila: predictable plasticity in cold but not in heat tolerance	Functional Ecology	2017	https://besjournals.onlinelibrary.wiley.com/doi/full/10.1111/1365-2435.12782	Schou, M (2) 2017	0.1644	0.001583048	25.13349548
169	291	253	101	Diptera	Drosophilidae	Zaprionus	tuberculatus	Zaprionus tuberculatus	Laboratory	Whole life	Adult	Male	1.25	27.5	25	NA	Over a week	Constant	0.1	22.5	NA	442	y	40.62	0.2987009	10	40.943	0.2698947	20	No response to stimulus	Schou, M (2)	Linear reaction norms of thermal limits in Drosophila: predictable plasticity in cold but not in heat tolerance	Functional Ecology	2017	https://besjournals.onlinelibrary.wiley.com/doi/full/10.1111/1365-2435.12782	Schou, M (2) 2017	-0.1292	0.002010301	22.30331784
170	912	267	32	Diptera	Drosophilidae	Drosophila	ananassae	Drosophila ananassae	Laboratory	Whole life	Adult	Female	1.5565	23	20	NA	Over a week	Fluctuating	0.1	25	NA	457	y	39.17333	0.2947042	30	38.99667	0.337826	30	Loss of activity	Kellermann, V	Evidence for lower plasticity in CTMAX at warmer developmental temperatures	Journal of Evolutionary Biology	2018	https://onlinelibrary.wiley.com/doi/full/10.1111/jeb.13303	Kellermann, V 2018	0.058886667	0.000744359	36.652933
171	912	267	32	Diptera	Drosophilidae	Drosophila	ananassae	Drosophila ananassae	Laboratory	Whole life	Adult	Female	1.5565	26	23	NA	Over a week	Fluctuating	0.1	25	NA	457	y	39.47586	0.1844977	29	39.17333	0.2947042	30	Loss of activity	Kellermann, V	Evidence for lower plasticity in CTMAX at warmer developmental temperatures	Journal of Evolutionary Biology	2018	https://onlinelibrary.wiley.com/doi/full/10.1111/jeb.13304	Kellermann, V 2018	0.100843333	0.000452088	47.03146935
172	912	267	32	Diptera	Drosophilidae	Drosophila	ananassae	Drosophila ananassae	Laboratory	Whole life	Adult	Female	1.5565	28	26	NA	Over a week	Fluctuating	0.1	25	NA	457	y	39.44	0.2660049	30	39.47586	0.1844977	29	Loss of activity	Kellermann, V	Evidence for lower plasticity in CTMAX at warmer developmental temperatures	Journal of Evolutionary Biology	2018	https://onlinelibrary.wiley.com/doi/full/10.1111/jeb.13305	Kellermann, V 2018	-0.01793	0.000883098	33.65080882
173	912	268	35	Diptera	Drosophilidae	Drosophila	birchii	Drosophila birchii	Laboratory	Whole life	Adult	Female	0.2986737	23	20	NA	Over a week	Fluctuating	0.1	25	NA	458	y	37.85667	0.2568823	30	37.73667	0.2722617	30	Loss of activity	Kellermann, V	Evidence for lower plasticity in CTMAX at warmer developmental temperatures	Journal of Evolutionary Biology	2018	https://onlinelibrary.wiley.com/doi/full/10.1111/jeb.13318	Kellermann, V 2018	0.04	0.000518944	43.8974856
174	912	268	35	Diptera	Drosophilidae	Drosophila	birchii	Drosophila birchii	Laboratory	Whole life	Adult	Female	0.2986737	26	23	NA	Over a week	Fluctuating	0.1	25	NA	458	y	37.67	0.3108941	30	37.85667	0.2568823	30	Loss of activity	Kellermann, V	Evidence for lower plasticity in CTMAX at warmer developmental temperatures	Journal of Evolutionary Biology	2018	https://onlinelibrary.wiley.com/doi/full/10.1111/jeb.13319	Kellermann, V 2018	-0.062223333	0.000602384	40.74396744
175	912	268	35	Diptera	Drosophilidae	Drosophila	birchii	Drosophila birchii	Laboratory	Whole life	Adult	Female	0.2986737	28	26	NA	Over a week	Fluctuating	0.1	25	NA	458	y	37.55862	0.3590834	29	37.67	0.3108941	30	Loss of activity	Kellermann, V	Evidence for lower plasticity in CTMAX at warmer developmental temperatures	Journal of Evolutionary Biology	2018	https://onlinelibrary.wiley.com/doi/full/10.1111/jeb.13320	Kellermann, V 2018	-0.05569	0.001917019	22.83951112
176	912	269	36	Diptera	Drosophilidae	Drosophila	bunnanda	Drosophila bunnanda	Laboratory	Whole life	Adult	Female	NA	23	20	NA	Over a week	Fluctuating	0.1	25	NA	459	y	38.43	0.2070316	30	38.11333	0.2224214	30	Loss of activity	Kellermann, V	Evidence for lower plasticity in CTMAX at warmer developmental temperatures	Journal of Evolutionary Biology	2018	https://onlinelibrary.wiley.com/doi/full/10.1111/jeb.13333	Kellermann, V 2018	0.105556667	0.000341975	54.07575057
177	912	269	36	Diptera	Drosophilidae	Drosophila	bunnanda	Drosophila bunnanda	Laboratory	Whole life	Adult	Female	NA	26	23	NA	Over a week	Fluctuating	0.1	25	NA	459	y	38.47333	0.199885	30	38.43	0.2070316	30	Loss of activity	Kellermann, V	Evidence for lower plasticity in CTMAX at warmer developmental temperatures	Journal of Evolutionary Biology	2018	https://onlinelibrary.wiley.com/doi/full/10.1111/jeb.13334	Kellermann, V 2018	0.014443333	0.000306726	57.09847427
178	912	269	36	Diptera	Drosophilidae	Drosophila	bunnanda	Drosophila bunnanda	Laboratory	Whole life	Adult	Female	NA	28	26	NA	Over a week	Fluctuating	0.1	25	NA	459	y	38.52	0.3209898	30	38.47333	0.199885	30	Loss of activity	Kellermann, V	Evidence for lower plasticity in CTMAX at warmer developmental temperatures	Journal of Evolutionary Biology	2018	https://onlinelibrary.wiley.com/doi/full/10.1111/jeb.13335	Kellermann, V 2018	0.023335	0.001191571	28.96944141
179	912	270	37	Diptera	Drosophilidae	Drosophila	buzzatii	Drosophila buzzatii	Laboratory	Whole life	Adult	Female	NA	23	20	NA	Over a week	Fluctuating	0.1	25	NA	460	y	41.43929	0.2558056	28	41.35	0.2622844	30	Loss of activity	Kellermann, V	Evidence for lower plasticity in CTMAX at warmer developmental temperatures	Journal of Evolutionary Biology	2018	https://onlinelibrary.wiley.com/doi/full/10.1111/jeb.13348	Kellermann, V 2018	0.029763333	0.000514458	44.08847296
180	912	270	37	Diptera	Drosophilidae	Drosophila	buzzatii	Drosophila buzzatii	Laboratory	Whole life	Adult	Female	NA	26	23	NA	Over a week	Fluctuating	0.1	25	NA	460	y	41.56786	0.2389073	28	41.43929	0.2558056	28	Loss of activity	Kellermann, V	Evidence for lower plasticity in CTMAX at warmer developmental temperatures	Journal of Evolutionary Biology	2018	https://onlinelibrary.wiley.com/doi/full/10.1111/jeb.13349	Kellermann, V 2018	0.042856667	0.000486164	45.35329275
181	912	270	37	Diptera	Drosophilidae	Drosophila	buzzatii	Drosophila buzzatii	Laboratory	Whole life	Adult	Female	NA	28	26	NA	Over a week	Fluctuating	0.1	25	NA	460	y	41.60345	0.2665692	29	41.56786	0.2389073	28	Loss of activity	Kellermann, V	Evidence for lower plasticity in CTMAX at warmer developmental temperatures	Journal of Evolutionary Biology	2018	https://onlinelibrary.wiley.com/doi/full/10.1111/jeb.13350	Kellermann, V 2018	0.017795	0.001122192	29.85151562
182	912	271	38	Diptera	Drosophilidae	Drosophila	hydei	Drosophila hydei	Laboratory	Whole life	Adult	Female	1.269	23	20	NA	Over a week	Fluctuating	0.1	25	NA	461	y	39.2	0.2274294	30	39.16667	0.2397317	30	Loss of activity	Kellermann, V	Evidence for lower plasticity in CTMAX at warmer developmental temperatures	Journal of Evolutionary Biology	2018	https://onlinelibrary.wiley.com/doi/full/10.1111/jeb.13363	Kellermann, V 2018	0.01111	0.000404427	49.72555861
183	912	271	38	Diptera	Drosophilidae	Drosophila	hydei	Drosophila hydei	Laboratory	Whole life	Adult	Female	1.269	26	23	NA	Over a week	Fluctuating	0.1	25	NA	461	y	39.32667	0.2638355	30	39.2	0.2274294	30	Loss of activity	Kellermann, V	Evidence for lower plasticity in CTMAX at warmer developmental temperatures	Journal of Evolutionary Biology	2018	https://onlinelibrary.wiley.com/doi/full/10.1111/jeb.13364	Kellermann, V 2018	0.042223333	0.000449383	47.17282354
184	912	271	38	Diptera	Drosophilidae	Drosophila	hydei	Drosophila hydei	Laboratory	Whole life	Adult	Female	1.269	28	26	NA	Over a week	Fluctuating	0.1	25	NA	461	y	39.49333	0.2016028	30	39.32667	0.2638355	30	Loss of activity	Kellermann, V	Evidence for lower plasticity in CTMAX at warmer developmental temperatures	Journal of Evolutionary Biology	2018	https://onlinelibrary.wiley.com/doi/full/10.1111/jeb.13365	Kellermann, V 2018	0.08333	0.000918774	32.99101604
185	912	272	39	Diptera	Drosophilidae	Drosophila	immigrans	Drosophila immigrans	Laboratory	Whole life	Adult	Female	1.426	23	20	NA	Over a week	Fluctuating	0.1	25	NA	462	y	36.108	0.29	25	36.16087	0.2872109	23	Loss of activity	Kellermann, V	Evidence for lower plasticity in CTMAX at warmer developmental temperatures	Journal of Evolutionary Biology	2018	https://onlinelibrary.wiley.com/doi/full/10.1111/jeb.13378	Kellermann, V 2018	-0.017623333	0.000772281	35.98424661
186	912	272	39	Diptera	Drosophilidae	Drosophila	immigrans	Drosophila immigrans	Laboratory	Whole life	Adult	Female	1.426	26	23	NA	Over a week	Fluctuating	0.1	25	NA	462	y	35.82593	0.2903481	27	36.108	0.29	25	Loss of activity	Kellermann, V	Evidence for lower plasticity in CTMAX at warmer developmental temperatures	Journal of Evolutionary Biology	2018	https://onlinelibrary.wiley.com/doi/full/10.1111/jeb.13379	Kellermann, V 2018	-0.094023333	0.0007207	37.24970513
187	912	273	40	Diptera	Drosophilidae	Drosophila	melanogaster	Drosophila melanogaster	Laboratory	Whole life	Adult	Female	0.95	23	20	NA	Over a week	Fluctuating	0.1	25	NA	463	y	39.79655	0.2427267	29	39.72414	0.2613907	29	Loss of activity	Kellermann, V	Evidence for lower plasticity in CTMAX at warmer developmental temperatures	Journal of Evolutionary Biology	2018	https://onlinelibrary.wiley.com/doi/full/10.1111/jeb.13393	Kellermann, V 2018	0.024136667	0.000487515	45.29039635
188	912	273	40	Diptera	Drosophilidae	Drosophila	melanogaster	Drosophila melanogaster	Laboratory	Whole life	Adult	Female	0.95	26	23	NA	Over a week	Fluctuating	0.1	25	NA	463	y	40.03	0.2561654	30	39.79655	0.2427267	29	Loss of activity	Kellermann, V	Evidence for lower plasticity in CTMAX at warmer developmental temperatures	Journal of Evolutionary Biology	2018	https://onlinelibrary.wiley.com/doi/full/10.1111/jeb.13394	Kellermann, V 2018	0.077816667	0.000468772	46.18691618
189	912	273	40	Diptera	Drosophilidae	Drosophila	melanogaster	Drosophila melanogaster	Laboratory	Whole life	Adult	Female	0.95	28	26	NA	Over a week	Fluctuating	0.1	25	NA	463	y	40.14583	0.3148211	24	40.03	0.2561654	30	Loss of activity	Kellermann, V	Evidence for lower plasticity in CTMAX at warmer developmental temperatures	Journal of Evolutionary Biology	2018	https://onlinelibrary.wiley.com/doi/full/10.1111/jeb.13395	Kellermann, V 2018	0.057915	0.001579259	25.16362913
190	912	274	46	Diptera	Drosophilidae	Drosophila	serrata	Drosophila serrata	Laboratory	Whole life	Adult	Female	1.05	23	20	NA	Over a week	Fluctuating	0.1	25	NA	464	y	38.36429	0.221467	28	38.18929	0.2558056	28	Loss of activity	Kellermann, V	Evidence for lower plasticity in CTMAX at warmer developmental temperatures	Journal of Evolutionary Biology	2018	https://onlinelibrary.wiley.com/doi/full/10.1111/jeb.13408	Kellermann, V 2018	0.058333333	0.000454302	46.9167168
191	912	274	46	Diptera	Drosophilidae	Drosophila	serrata	Drosophila serrata	Laboratory	Whole life	Adult	Female	1.05	26	23	NA	Over a week	Fluctuating	0.1	25	NA	464	y	38.46552	0.2806572	29	38.36429	0.221467	28	Loss of activity	Kellermann, V	Evidence for lower plasticity in CTMAX at warmer developmental temperatures	Journal of Evolutionary Biology	2018	https://onlinelibrary.wiley.com/doi/full/10.1111/jeb.13409	Kellermann, V 2018	0.033743333	0.000496428	44.88194985
192	912	274	46	Diptera	Drosophilidae	Drosophila	serrata	Drosophila serrata	Laboratory	Whole life	Adult	Female	1.05	28	26	NA	Over a week	Fluctuating	0.1	25	NA	464	y	38.47586	0.2798663	29	38.46552	0.2806572	29	Loss of activity	Kellermann, V	Evidence for lower plasticity in CTMAX at warmer developmental temperatures	Journal of Evolutionary Biology	2018	https://onlinelibrary.wiley.com/doi/full/10.1111/jeb.13410	Kellermann, V 2018	0.00517	0.001354255	27.17375997
193	912	275	47	Diptera	Drosophilidae	Drosophila	simulans	Drosophila simulans	Laboratory	Whole life	Adult	Female	1.188	23	20	NA	Over a week	Fluctuating	0.1	25	NA	465	y	38.88667	0.4470079	30	38.90667	0.3777733	30	Loss of activity	Kellermann, V	Evidence for lower plasticity in CTMAX at warmer developmental temperatures	Journal of Evolutionary Biology	2018	https://onlinelibrary.wiley.com/doi/full/10.1111/jeb.13423	Kellermann, V 2018	-0.006666667	0.001268625	28.0758802
194	912	275	47	Diptera	Drosophilidae	Drosophila	simulans	Drosophila simulans	Laboratory	Whole life	Adult	Female	1.188	26	23	NA	Over a week	Fluctuating	0.1	25	NA	465	y	39.34333	0.2812329	30	38.88667	0.4470079	30	Loss of activity	Kellermann, V	Evidence for lower plasticity in CTMAX at warmer developmental temperatures	Journal of Evolutionary Biology	2018	https://onlinelibrary.wiley.com/doi/full/10.1111/jeb.13424	Kellermann, V 2018	0.15222	0.001032993	31.11368075
195	912	275	47	Diptera	Drosophilidae	Drosophila	simulans	Drosophila simulans	Laboratory	Whole life	Adult	Female	1.188	28	26	NA	Over a week	Fluctuating	0.1	25	NA	465	y	39.24	0.4724113	30	39.34333	0.2812329	30	Loss of activity	Kellermann, V	Evidence for lower plasticity in CTMAX at warmer developmental temperatures	Journal of Evolutionary Biology	2018	https://onlinelibrary.wiley.com/doi/full/10.1111/jeb.13425	Kellermann, V 2018	-0.051665	0.00251887	19.92494527
196	912	276	49	Diptera	Drosophilidae	Drosophila	sulfurigaster	Drosophila sulfurigaster sulfurigaster	Laboratory	Whole life	Adult	Female	0.9702477	23	20	NA	Over a week	Fluctuating	0.1	25	NA	466	y	37.38966	0.1718488	29	37.24828	0.2680894	29	Loss of activity	Kellermann, V	Evidence for lower plasticity in CTMAX at warmer developmental temperatures	Journal of Evolutionary Biology	2018	https://onlinelibrary.wiley.com/doi/full/10.1111/jeb.13438	Kellermann, V 2018	0.047126667	0.000388521	50.73326894
197	912	276	49	Diptera	Drosophilidae	Drosophila	sulfurigaster	Drosophila sulfurigaster sulfurigaster	Laboratory	Whole life	Adult	Female	0.9702477	26	23	NA	Over a week	Fluctuating	0.1	25	NA	466	y	37.5	0.1947589	30	37.38966	0.1718488	29	Loss of activity	Kellermann, V	Evidence for lower plasticity in CTMAX at warmer developmental temperatures	Journal of Evolutionary Biology	2018	https://onlinelibrary.wiley.com/doi/full/10.1111/jeb.13439	Kellermann, V 2018	0.03678	0.000253635	62.7907422
198	912	276	49	Diptera	Drosophilidae	Drosophila	sulfurigaster	Drosophila sulfurigaster sulfurigaster	Laboratory	Whole life	Adult	Female	0.9702477	28	26	NA	Over a week	Fluctuating	0.1	25	NA	466	y	37.44333	0.2373464	30	37.5	0.1947589	30	Loss of activity	Kellermann, V	Evidence for lower plasticity in CTMAX at warmer developmental temperatures	Journal of Evolutionary Biology	2018	https://onlinelibrary.wiley.com/doi/full/10.1111/jeb.13440	Kellermann, V 2018	-0.028335	0.000785536	35.67934731
199	912	267	32	Diptera	Drosophilidae	Drosophila	ananassae	Drosophila ananassae	Laboratory	Adult	Adult	Female	1.5565	23	20	0.25	Under 24 hours	Constant	0.1	25	NA	467	y	39.25517	0.3088992	29	39.00667	0.3084257	30	Loss of activity	Kellermann, V	Evidence for lower plasticity in CTMAX at warmer developmental temperatures	Journal of Evolutionary Biology	2018	https://onlinelibrary.wiley.com/doi/full/10.1111/jeb.13306	Kellermann, V 2018	0.082833333	0.000717909	37.32203386
200	912	267	32	Diptera	Drosophilidae	Drosophila	ananassae	Drosophila ananassae	Laboratory	Adult	Adult	Female	1.5565	23	20	0.5	Under 24 hours	Constant	0.1	25	NA	468	y	39.24333	0.3802752	30	39.04	0.2883963	30	Loss of activity	Kellermann, V	Evidence for lower plasticity in CTMAX at warmer developmental temperatures	Journal of Evolutionary Biology	2018	https://onlinelibrary.wiley.com/doi/full/10.1111/jeb.13307	Kellermann, V 2018	0.067776667	0.000843636	34.42884959
201	912	267	32	Diptera	Drosophilidae	Drosophila	ananassae	Drosophila ananassae	Laboratory	Adult	Adult	Female	1.5565	23	20	1	Under 24 hours	Constant	0.1	25	NA	469	y	39.10333	0.2846454	30	38.78333	0.3141308	30	Loss of activity	Kellermann, V	Evidence for lower plasticity in CTMAX at warmer developmental temperatures	Journal of Evolutionary Biology	2018	https://onlinelibrary.wiley.com/doi/full/10.1111/jeb.13308	Kellermann, V 2018	0.106666667	0.00066556	38.76202326
202	912	267	32	Diptera	Drosophilidae	Drosophila	ananassae	Drosophila ananassae	Laboratory	Adult	Adult	Female	1.5565	26	23	0.25	Under 24 hours	Constant	0.1	25	NA	467	y	39.43333	0.2509751	30	39.25517	0.3088992	29	Loss of activity	Kellermann, V	Evidence for lower plasticity in CTMAX at warmer developmental temperatures	Journal of Evolutionary Biology	2018	https://onlinelibrary.wiley.com/doi/full/10.1111/jeb.13309	Kellermann, V 2018	0.059386667	0.00059888	40.86299612
203	912	267	32	Diptera	Drosophilidae	Drosophila	ananassae	Drosophila ananassae	Laboratory	Adult	Adult	Female	1.5565	26	23	0.5	Under 24 hours	Constant	0.1	25	NA	468	y	39.47241	0.1980198	29	39.24333	0.3802752	30	Loss of activity	Kellermann, V	Evidence for lower plasticity in CTMAX at warmer developmental temperatures	Journal of Evolutionary Biology	2018	https://onlinelibrary.wiley.com/doi/full/10.1111/jeb.13310	Kellermann, V 2018	0.07636	0.000685827	38.18500173
204	912	267	32	Diptera	Drosophilidae	Drosophila	ananassae	Drosophila ananassae	Laboratory	Adult	Adult	Female	1.5565	26	23	1	Under 24 hours	Constant	0.1	25	NA	469	y	39.30667	0.358092	30	39.10333	0.2846454	30	Loss of activity	Kellermann, V	Evidence for lower plasticity in CTMAX at warmer developmental temperatures	Journal of Evolutionary Biology	2018	https://onlinelibrary.wiley.com/doi/full/10.1111/jeb.13311	Kellermann, V 2018	0.06778	0.000775011	35.92081285
205	912	267	32	Diptera	Drosophilidae	Drosophila	ananassae	Drosophila ananassae	Laboratory	Adult	Adult	Female	1.5565	28	26	0.25	Under 24 hours	Constant	0.1	25	NA	467	y	39.46552	0.2224472	29	39.43333	0.2509751	30	Loss of activity	Kellermann, V	Evidence for lower plasticity in CTMAX at warmer developmental temperatures	Journal of Evolutionary Biology	2018	https://onlinelibrary.wiley.com/doi/full/10.1111/jeb.13312	Kellermann, V 2018	0.016095	0.00095148	32.41904707
206	912	267	32	Diptera	Drosophilidae	Drosophila	ananassae	Drosophila ananassae	Laboratory	Adult	Adult	Female	1.5565	28	26	0.5	Under 24 hours	Constant	0.1	25	NA	468	y	39.53333	0.248212	30	39.47241	0.1980198	29	Loss of activity	Kellermann, V	Evidence for lower plasticity in CTMAX at warmer developmental temperatures	Journal of Evolutionary Biology	2018	https://onlinelibrary.wiley.com/doi/full/10.1111/jeb.13313	Kellermann, V 2018	0.03046	0.000851443	34.27063786
207	912	267	32	Diptera	Drosophilidae	Drosophila	ananassae	Drosophila ananassae	Laboratory	Adult	Adult	Female	1.5565	28	26	1	Under 24 hours	Constant	0.1	25	NA	469	y	39.45517	0.2910403	29	39.30667	0.358092	30	Loss of activity	Kellermann, V	Evidence for lower plasticity in CTMAX at warmer developmental temperatures	Journal of Evolutionary Biology	2018	https://onlinelibrary.wiley.com/doi/full/10.1111/jeb.13314	Kellermann, V 2018	0.07425	0.001798793	23.5781315
208	912	268	35	Diptera	Drosophilidae	Drosophila	birchii	Drosophila birchii	Laboratory	Adult	Adult	Female	0.2986737	23	20	0.25	Under 24 hours	Constant	0.1	25	NA	470	y	37.79333	0.2923547	30	37.72333	0.2344227	30	Loss of activity	Kellermann, V	Evidence for lower plasticity in CTMAX at warmer developmental temperatures	Journal of Evolutionary Biology	2018	https://onlinelibrary.wiley.com/doi/full/10.1111/jeb.13321	Kellermann, V 2018	0.023333333	0.000520094	43.8489546
209	912	268	35	Diptera	Drosophilidae	Drosophila	birchii	Drosophila birchii	Laboratory	Adult	Adult	Female	0.2986737	23	20	0.5	Under 24 hours	Constant	0.1	25	NA	471	y	37.54333	0.328721	30	37.21034	0.4746012	29	Loss of activity	Kellermann, V	Evidence for lower plasticity in CTMAX at warmer developmental temperatures	Journal of Evolutionary Biology	2018	https://onlinelibrary.wiley.com/doi/full/10.1111/jeb.13322	Kellermann, V 2018	0.110996667	0.001263226	28.1358178
210	912	268	35	Diptera	Drosophilidae	Drosophila	birchii	Drosophila birchii	Laboratory	Adult	Adult	Female	0.2986737	26	23	0.25	Under 24 hours	Constant	0.1	25	NA	470	y	37.8	0.1893728	30	37.79333	0.2923547	30	Loss of activity	Kellermann, V	Evidence for lower plasticity in CTMAX at warmer developmental temperatures	Journal of Evolutionary Biology	2018	https://onlinelibrary.wiley.com/doi/full/10.1111/jeb.13324	Kellermann, V 2018	0.002223333	0.000449383	47.17281869
211	912	268	35	Diptera	Drosophilidae	Drosophila	birchii	Drosophila birchii	Laboratory	Adult	Adult	Female	0.2986737	26	23	0.5	Under 24 hours	Constant	0.1	25	NA	471	y	37.38571	0.4292235	28	37.54333	0.328721	30	Loss of activity	Kellermann, V	Evidence for lower plasticity in CTMAX at warmer developmental temperatures	Journal of Evolutionary Biology	2018	https://onlinelibrary.wiley.com/doi/full/10.1111/jeb.13325	Kellermann, V 2018	-0.05254	0.001131296	29.73116744
212	912	268	35	Diptera	Drosophilidae	Drosophila	birchii	Drosophila birchii	Laboratory	Adult	Adult	Female	0.2986737	28	26	0.25	Under 24 hours	Constant	0.1	25	NA	470	y	37.73043	0.2960878	23	37.8	0.1893728	30	Loss of activity	Kellermann, V	Evidence for lower plasticity in CTMAX at warmer developmental temperatures	Journal of Evolutionary Biology	2018	https://onlinelibrary.wiley.com/doi/full/10.1111/jeb.13327	Kellermann, V 2018	-0.034785	0.001251763	28.26434217
213	912	268	35	Diptera	Drosophilidae	Drosophila	birchii	Drosophila birchii	Laboratory	Adult	Adult	Female	0.2986737	28	26	0.5	Under 24 hours	Constant	0.1	25	NA	471	y	37.42	0.5166695	20	37.38571	0.4292235	28	Loss of activity	Kellermann, V	Evidence for lower plasticity in CTMAX at warmer developmental temperatures	Journal of Evolutionary Biology	2018	https://onlinelibrary.wiley.com/doi/full/10.1111/jeb.13328	Kellermann, V 2018	0.017145	0.004981778	14.1679761
214	912	269	36	Diptera	Drosophilidae	Drosophila	bunnanda	Drosophila bunnanda	Laboratory	Adult	Adult	Female	NA	23	20	0.25	Under 24 hours	Constant	0.1	25	NA	472	y	38.49333	0.1874205	30	38.24667	0.2270247	30	Loss of activity	Kellermann, V	Evidence for lower plasticity in CTMAX at warmer developmental temperatures	Journal of Evolutionary Biology	2018	https://onlinelibrary.wiley.com/doi/full/10.1111/jeb.13336	Kellermann, V 2018	0.08222	0.000320988	55.81563328
215	912	269	36	Diptera	Drosophilidae	Drosophila	bunnanda	Drosophila bunnanda	Laboratory	Adult	Adult	Female	NA	23	20	0.5	Under 24 hours	Constant	0.1	25	NA	473	y	38.47333	0.2164499	30	38.16333	0.2566137	30	Loss of activity	Kellermann, V	Evidence for lower plasticity in CTMAX at warmer developmental temperatures	Journal of Evolutionary Biology	2018	https://onlinelibrary.wiley.com/doi/full/10.1111/jeb.13337	Kellermann, V 2018	0.103333333	0.000417412	48.94605657
216	912	269	36	Diptera	Drosophilidae	Drosophila	bunnanda	Drosophila bunnanda	Laboratory	Adult	Adult	Female	NA	26	23	0.25	Under 24 hours	Constant	0.1	25	NA	472	y	38.53793	0.2351501	29	38.49333	0.1874205	30	Loss of activity	Kellermann, V	Evidence for lower plasticity in CTMAX at warmer developmental temperatures	Journal of Evolutionary Biology	2018	https://onlinelibrary.wiley.com/doi/full/10.1111/jeb.13339	Kellermann, V 2018	0.014866667	0.000341958	54.07709923
217	912	269	36	Diptera	Drosophilidae	Drosophila	bunnanda	Drosophila bunnanda	Laboratory	Adult	Adult	Female	NA	26	23	0.5	Under 24 hours	Constant	0.1	25	NA	473	y	38.54333	0.2737773	30	38.47333	0.2164499	30	Loss of activity	Kellermann, V	Evidence for lower plasticity in CTMAX at warmer developmental temperatures	Journal of Evolutionary Biology	2018	https://onlinelibrary.wiley.com/doi/full/10.1111/jeb.13340	Kellermann, V 2018	0.023333333	0.000451128	47.08147844
218	912	269	36	Diptera	Drosophilidae	Drosophila	bunnanda	Drosophila bunnanda	Laboratory	Adult	Adult	Female	NA	28	26	0.25	Under 24 hours	Constant	0.1	25	NA	472	y	38.61071	0.2249927	28	38.53793	0.2351501	29	Loss of activity	Kellermann, V	Evidence for lower plasticity in CTMAX at warmer developmental temperatures	Journal of Evolutionary Biology	2018	https://onlinelibrary.wiley.com/doi/full/10.1111/jeb.13342	Kellermann, V 2018	0.03639	0.000928666	32.81484325
219	912	269	36	Diptera	Drosophilidae	Drosophila	bunnanda	Drosophila bunnanda	Laboratory	Adult	Adult	Female	NA	28	26	0.5	Under 24 hours	Constant	0.1	25	NA	473	y	38.61034	0.30862	29	38.54333	0.2737773	30	Loss of activity	Kellermann, V	Evidence for lower plasticity in CTMAX at warmer developmental temperatures	Journal of Evolutionary Biology	2018	https://onlinelibrary.wiley.com/doi/full/10.1111/jeb.13343	Kellermann, V 2018	0.033505	0.001445706	26.30026178
220	912	270	37	Diptera	Drosophilidae	Drosophila	buzzatii	Drosophila buzzatii	Laboratory	Adult	Adult	Female	NA	23	20	0.25	Under 24 hours	Constant	0.1	25	NA	474	y	41.46667	0.265659	30	41.37	0.2561654	30	Loss of activity	Kellermann, V	Evidence for lower plasticity in CTMAX at warmer developmental temperatures	Journal of Evolutionary Biology	2018	https://onlinelibrary.wiley.com/doi/full/10.1111/jeb.13351	Kellermann, V 2018	0.032223333	0.000504427	44.52466249
221	912	270	37	Diptera	Drosophilidae	Drosophila	buzzatii	Drosophila buzzatii	Laboratory	Adult	Adult	Female	NA	23	20	0.5	Under 24 hours	Constant	0.1	25	NA	475	y	41.44333	0.2896887	30	41.42414	0.2707861	29	Loss of activity	Kellermann, V	Evidence for lower plasticity in CTMAX at warmer developmental temperatures	Journal of Evolutionary Biology	2018	https://onlinelibrary.wiley.com/doi/full/10.1111/jeb.13352	Kellermann, V 2018	0.006396667	0.000591752	41.10834964
222	912	270	37	Diptera	Drosophilidae	Drosophila	buzzatii	Drosophila buzzatii	Laboratory	Adult	Adult	Female	NA	23	20	1	Under 24 hours	Constant	0.1	25	NA	476	y	41.45185	0.3555823	27	41.51562	0.2852383	32	Loss of activity	Kellermann, V	Evidence for lower plasticity in CTMAX at warmer developmental temperatures	Journal of Evolutionary Biology	2018	https://onlinelibrary.wiley.com/doi/full/10.1111/jeb.13353	Kellermann, V 2018	-0.021256667	0.000802827	35.29303023
223	912	270	37	Diptera	Drosophilidae	Drosophila	buzzatii	Drosophila buzzatii	Laboratory	Adult	Adult	Female	NA	23	20	1.5	Under 24 hours	Constant	0.1	25	NA	477	y	41.54667	0.2528913	30	41.53929	0.2114137	28	Loss of activity	Kellermann, V	Evidence for lower plasticity in CTMAX at warmer developmental temperatures	Journal of Evolutionary Biology	2018	https://onlinelibrary.wiley.com/doi/full/10.1111/jeb.13353	Kellermann, V 2018	0.00246	0.000414231	49.13362494
224	912	270	37	Diptera	Drosophilidae	Drosophila	buzzatii	Drosophila buzzatii	Laboratory	Adult	Adult	Female	NA	26	23	0.25	Under 24 hours	Constant	0.1	25	NA	474	y	41.56207	0.2289944	29	41.46667	0.265659	30	Loss of activity	Kellermann, V	Evidence for lower plasticity in CTMAX at warmer developmental temperatures	Journal of Evolutionary Biology	2018	https://onlinelibrary.wiley.com/doi/full/10.1111/jeb.13354	Kellermann, V 2018	0.0318	0.000462301	46.50904528
225	912	270	37	Diptera	Drosophilidae	Drosophila	buzzatii	Drosophila buzzatii	Laboratory	Adult	Adult	Female	NA	26	23	0.5	Under 24 hours	Constant	0.1	25	NA	475	y	41.68077	0.1386196	26	41.44333	0.2896887	30	Loss of activity	Kellermann, V	Evidence for lower plasticity in CTMAX at warmer developmental temperatures	Journal of Evolutionary Biology	2018	https://onlinelibrary.wiley.com/doi/full/10.1111/jeb.13355	Kellermann, V 2018	0.079146667	0.00039293	50.44780816
226	912	270	37	Diptera	Drosophilidae	Drosophila	buzzatii	Drosophila buzzatii	Laboratory	Adult	Adult	Female	NA	26	23	1	Under 24 hours	Constant	0.1	25	NA	476	y	41.53846	0.3112259	26	41.45185	0.3555823	27	Loss of activity	Kellermann, V	Evidence for lower plasticity in CTMAX at warmer developmental temperatures	Journal of Evolutionary Biology	2018	https://onlinelibrary.wiley.com/doi/full/10.1111/jeb.13356	Kellermann, V 2018	0.02887	0.000934262	32.71640313
227	912	270	37	Diptera	Drosophilidae	Drosophila	buzzatii	Drosophila buzzatii	Laboratory	Adult	Adult	Female	NA	26	23	1.5	Under 24 hours	Constant	0.1	25	NA	477	y	41.61786	0.2277971	28	41.54667	0.2528913	30	Loss of activity	Kellermann, V	Evidence for lower plasticity in CTMAX at warmer developmental temperatures	Journal of Evolutionary Biology	2018	https://onlinelibrary.wiley.com/doi/full/10.1111/jeb.13356	Kellermann, V 2018	0.02373	0.000442785	47.52294437
228	912	270	37	Diptera	Drosophilidae	Drosophila	buzzatii	Drosophila buzzatii	Laboratory	Adult	Adult	Female	NA	28	26	0.25	Under 24 hours	Constant	0.1	25	NA	474	y	41.6	0.2435372	30	41.56207	0.2289944	29	Loss of activity	Kellermann, V	Evidence for lower plasticity in CTMAX at warmer developmental temperatures	Journal of Evolutionary Biology	2018	https://onlinelibrary.wiley.com/doi/full/10.1111/jeb.13357	Kellermann, V 2018	0.018965	0.000946309	32.50750366
229	912	270	37	Diptera	Drosophilidae	Drosophila	buzzatii	Drosophila buzzatii	Laboratory	Adult	Adult	Female	NA	28	26	0.5	Under 24 hours	Constant	0.1	25	NA	475	y	41.62857	0.2954684	28	41.68077	0.1386196	26	Loss of activity	Kellermann, V	Evidence for lower plasticity in CTMAX at warmer developmental temperatures	Journal of Evolutionary Biology	2018	https://onlinelibrary.wiley.com/doi/full/10.1111/jeb.13358	Kellermann, V 2018	-0.0261	0.000964242	32.20379356
230	912	270	37	Diptera	Drosophilidae	Drosophila	buzzatii	Drosophila buzzatii	Laboratory	Adult	Adult	Female	NA	28	26	1	Under 24 hours	Constant	0.1	25	NA	476	y	41.57143	0.2786969	28	41.53846	0.3112259	26	Loss of activity	Kellermann, V	Evidence for lower plasticity in CTMAX at warmer developmental temperatures	Journal of Evolutionary Biology	2018	https://onlinelibrary.wiley.com/doi/full/10.1111/jeb.13359	Kellermann, V 2018	0.016485	0.001624861	24.80800931
231	912	270	37	Diptera	Drosophilidae	Drosophila	buzzatii	Drosophila buzzatii	Laboratory	Adult	Adult	Female	NA	28	26	1.5	Under 24 hours	Constant	0.1	25	NA	477	y	41.62857	0.2579939	28	41.61786	0.2277971	28	Loss of activity	Kellermann, V	Evidence for lower plasticity in CTMAX at warmer developmental temperatures	Journal of Evolutionary Biology	2018	https://onlinelibrary.wiley.com/doi/full/10.1111/jeb.13359	Kellermann, V 2018	0.005355	0.00105761	30.7494344
232	912	271	38	Diptera	Drosophilidae	Drosophila	hydei	Drosophila hydei	Laboratory	Adult	Adult	Female	1.269	23	20	0.25	Under 24 hours	Constant	0.1	25	NA	478	y	39.25333	0.2330211	30	39.11	0.2643796	30	Loss of activity	Kellermann, V	Evidence for lower plasticity in CTMAX at warmer developmental temperatures	Journal of Evolutionary Biology	2018	https://onlinelibrary.wiley.com/doi/full/10.1111/jeb.13366	Kellermann, V 2018	0.047776667	0.000459983	46.62610275
233	912	271	38	Diptera	Drosophilidae	Drosophila	hydei	Drosophila hydei	Laboratory	Adult	Adult	Female	1.269	23	20	0.5	Under 24 hours	Constant	0.1	25	NA	479	y	39.29667	0.2220334	30	39.17333	0.302784	30	Loss of activity	Kellermann, V	Evidence for lower plasticity in CTMAX at warmer developmental temperatures	Journal of Evolutionary Biology	2018	https://onlinelibrary.wiley.com/doi/full/10.1111/jeb.13367	Kellermann, V 2018	0.041113333	0.000522137	43.76306981
234	912	271	38	Diptera	Drosophilidae	Drosophila	hydei	Drosophila hydei	Laboratory	Adult	Adult	Female	1.269	23	20	1	Under 24 hours	Constant	0.1	25	NA	480	y	39.09	0.3304647	30	38.95	0.2944896	30	Loss of activity	Kellermann, V	Evidence for lower plasticity in CTMAX at warmer developmental temperatures	Journal of Evolutionary Biology	2018	https://onlinelibrary.wiley.com/doi/full/10.1111/jeb.13368	Kellermann, V 2018	0.046666667	0.000725671	37.12190521
235	912	271	38	Diptera	Drosophilidae	Drosophila	hydei	Drosophila hydei	Laboratory	Adult	Adult	Female	1.269	26	23	0.25	Under 24 hours	Constant	0.1	25	NA	478	y	39.36333	0.2281611	30	39.25333	0.2330211	30	Loss of activity	Kellermann, V	Evidence for lower plasticity in CTMAX at warmer developmental temperatures	Journal of Evolutionary Biology	2018	https://onlinelibrary.wiley.com/doi/full/10.1111/jeb.13369	Kellermann, V 2018	0.036666667	0.000393912	50.38488015
236	912	271	38	Diptera	Drosophilidae	Drosophila	hydei	Drosophila hydei	Laboratory	Adult	Adult	Female	1.269	26	23	0.5	Under 24 hours	Constant	0.1	25	NA	479	y	39.42333	0.2725149	30	39.29667	0.2220334	30	Loss of activity	Kellermann, V	Evidence for lower plasticity in CTMAX at warmer developmental temperatures	Journal of Evolutionary Biology	2018	https://onlinelibrary.wiley.com/doi/full/10.1111/jeb.13370	Kellermann, V 2018	0.04222	0.000457641	46.74523055
237	912	271	38	Diptera	Drosophilidae	Drosophila	hydei	Drosophila hydei	Laboratory	Adult	Adult	Female	1.269	26	23	1	Under 24 hours	Constant	0.1	25	NA	480	y	39.4	0.2864768	30	39.09	0.3304647	30	Loss of activity	Kellermann, V	Evidence for lower plasticity in CTMAX at warmer developmental temperatures	Journal of Evolutionary Biology	2018	https://onlinelibrary.wiley.com/doi/full/10.1111/jeb.13371	Kellermann, V 2018	0.103333333	0.000708429	37.570916
238	912	271	38	Diptera	Drosophilidae	Drosophila	hydei	Drosophila hydei	Laboratory	Adult	Adult	Female	1.269	28	26	0.25	Under 24 hours	Constant	0.1	25	NA	478	y	39.45667	0.2223438	30	39.36333	0.2281611	30	Loss of activity	Kellermann, V	Evidence for lower plasticity in CTMAX at warmer developmental temperatures	Journal of Evolutionary Biology	2018	https://onlinelibrary.wiley.com/doi/full/10.1111/jeb.13372	Kellermann, V 2018	0.04667	0.000845785	34.38506878
239	912	271	38	Diptera	Drosophilidae	Drosophila	hydei	Drosophila hydei	Laboratory	Adult	Adult	Female	1.269	28	26	0.5	Under 24 hours	Constant	0.1	25	NA	479	y	39.53333	0.2093947	27	39.42333	0.2725149	30	Loss of activity	Kellermann, V	Evidence for lower plasticity in CTMAX at warmer developmental temperatures	Journal of Evolutionary Biology	2018	https://onlinelibrary.wiley.com/doi/full/10.1111/jeb.13373	Kellermann, V 2018	0.055	0.001024853	31.23699943
240	912	271	38	Diptera	Drosophilidae	Drosophila	hydei	Drosophila hydei	Laboratory	Adult	Adult	Female	1.269	28	26	1	Under 24 hours	Constant	0.1	25	NA	480	y	39.48667	0.2046584	30	39.4	0.2864768	30	Loss of activity	Kellermann, V	Evidence for lower plasticity in CTMAX at warmer developmental temperatures	Journal of Evolutionary Biology	2018	https://onlinelibrary.wiley.com/doi/full/10.1111/jeb.13374	Kellermann, V 2018	0.043335	0.00103295	31.11432037
241	912	273	40	Diptera	Drosophilidae	Drosophila	melanogaster	Drosophila melanogaster	Laboratory	Adult	Adult	Female	0.95	23	20	0.25	Under 24 hours	Constant	0.1	25	NA	481	y	39.84483	0.3077409	29	39.87742	0.2929274	31	Loss of activity	Kellermann, V	Evidence for lower plasticity in CTMAX at warmer developmental temperatures	Journal of Evolutionary Biology	2018	https://onlinelibrary.wiley.com/doi/full/10.1111/jeb.13396	Kellermann, V 2018	-0.010863333	0.000670402	38.62177458
242	912	273	40	Diptera	Drosophilidae	Drosophila	melanogaster	Drosophila melanogaster	Laboratory	Adult	Adult	Female	0.95	23	20	0.5	Under 24 hours	Constant	0.1	25	NA	482	y	40.01034	0.3222076	29	40.02333	0.316972	30	Loss of activity	Kellermann, V	Evidence for lower plasticity in CTMAX at warmer developmental temperatures	Journal of Evolutionary Biology	2018	https://onlinelibrary.wiley.com/doi/full/10.1111/jeb.13397	Kellermann, V 2018	-0.00433	0.000769885	36.04019354
243	912	273	40	Diptera	Drosophilidae	Drosophila	melanogaster	Drosophila melanogaster	Laboratory	Adult	Adult	Female	0.95	23	20	1	Under 24 hours	Constant	0.1	25	NA	483	y	40.04483	0.2860897	29	39.95862	0.2291557	29	Loss of activity	Kellermann, V	Evidence for lower plasticity in CTMAX at warmer developmental temperatures	Journal of Evolutionary Biology	2018	https://onlinelibrary.wiley.com/doi/full/10.1111/jeb.13398	Kellermann, V 2018	0.028736667	0.000514788	44.07434021
244	912	273	40	Diptera	Drosophilidae	Drosophila	melanogaster	Drosophila melanogaster	Laboratory	Adult	Adult	Female	0.95	23	20	1.5	Under 24 hours	Constant	0.1	25	NA	484	y	39.76667	0.3689064	30	39.69355	0.397438	31	Loss of activity	Kellermann, V	Evidence for lower plasticity in CTMAX at warmer developmental temperatures	Journal of Evolutionary Biology	2018	https://onlinelibrary.wiley.com/doi/full/10.1111/jeb.13398	Kellermann, V 2018	0.024373333	0.001070198	30.56806126
245	912	273	40	Diptera	Drosophilidae	Drosophila	melanogaster	Drosophila melanogaster	Laboratory	Adult	Adult	Female	0.95	26	23	0.25	Under 24 hours	Constant	0.1	25	NA	481	y	40.14828	0.2823634	29	39.84483	0.3077409	29	Loss of activity	Kellermann, V	Evidence for lower plasticity in CTMAX at warmer developmental temperatures	Journal of Evolutionary Biology	2018	https://onlinelibrary.wiley.com/doi/full/10.1111/jeb.13399	Kellermann, V 2018	0.10115	0.000668328	38.68167239
246	912	273	40	Diptera	Drosophilidae	Drosophila	melanogaster	Drosophila melanogaster	Laboratory	Adult	Adult	Female	0.95	26	23	0.5	Under 24 hours	Constant	0.1	25	NA	482	y	40.17407	0.2595745	27	40.01034	0.3222076	29	Loss of activity	Kellermann, V	Evidence for lower plasticity in CTMAX at warmer developmental temperatures	Journal of Evolutionary Biology	2018	https://onlinelibrary.wiley.com/doi/full/10.1111/jeb.13400	Kellermann, V 2018	0.054576667	0.000675049	38.48863182
247	912	273	40	Diptera	Drosophilidae	Drosophila	melanogaster	Drosophila melanogaster	Laboratory	Adult	Adult	Female	0.95	26	23	1	Under 24 hours	Constant	0.1	25	NA	483	y	40.2037	0.2579229	27	40.04483	0.2860897	29	Loss of activity	Kellermann, V	Evidence for lower plasticity in CTMAX at warmer developmental temperatures	Journal of Evolutionary Biology	2018	https://onlinelibrary.wiley.com/doi/full/10.1111/jeb.13401	Kellermann, V 2018	0.052956667	0.000587353	41.26199536
248	912	273	40	Diptera	Drosophilidae	Drosophila	melanogaster	Drosophila melanogaster	Laboratory	Adult	Adult	Female	0.95	26	23	1.5	Under 24 hours	Constant	0.1	25	NA	484	y	39.93793	0.3904336	29	39.76667	0.3689064	30	Loss of activity	Kellermann, V	Evidence for lower plasticity in CTMAX at warmer developmental temperatures	Journal of Evolutionary Biology	2018	https://onlinelibrary.wiley.com/doi/full/10.1111/jeb.13398	Kellermann, V 2018	0.057086667	0.001088099	30.31556904
249	912	273	40	Diptera	Drosophilidae	Drosophila	melanogaster	Drosophila melanogaster	Laboratory	Adult	Adult	Female	0.95	28	26	0.25	Under 24 hours	Constant	0.1	25	NA	481	y	40.24815	0.2750809	27	40.14828	0.2823634	29	Loss of activity	Kellermann, V	Evidence for lower plasticity in CTMAX at warmer developmental temperatures	Journal of Evolutionary Biology	2018	https://onlinelibrary.wiley.com/doi/full/10.1111/jeb.13402	Kellermann, V 2018	0.049935	0.001387963	26.8417615
250	912	273	40	Diptera	Drosophilidae	Drosophila	melanogaster	Drosophila melanogaster	Laboratory	Adult	Adult	Female	0.95	28	26	0.5	Under 24 hours	Constant	0.1	25	NA	482	y	40.21923	0.2466078	26	40.17407	0.2595745	27	Loss of activity	Kellermann, V	Evidence for lower plasticity in CTMAX at warmer developmental temperatures	Journal of Evolutionary Biology	2018	https://onlinelibrary.wiley.com/doi/full/10.1111/jeb.13403	Kellermann, V 2018	0.02258	0.001208642	28.76411936
251	912	273	40	Diptera	Drosophilidae	Drosophila	melanogaster	Drosophila melanogaster	Laboratory	Adult	Adult	Female	0.95	28	26	1	Under 24 hours	Constant	0.1	25	NA	483	y	40.21923	0.2698433	26	40.2037	0.2579229	27	Loss of activity	Kellermann, V	Evidence for lower plasticity in CTMAX at warmer developmental temperatures	Journal of Evolutionary Biology	2018	https://onlinelibrary.wiley.com/doi/full/10.1111/jeb.13404	Kellermann, V 2018	0.007765	0.001316113	27.56470721
252	912	273	40	Diptera	Drosophilidae	Drosophila	melanogaster	Drosophila melanogaster	Laboratory	Adult	Adult	Female	0.95	28	26	1.5	Under 24 hours	Constant	0.1	25	NA	484	y	40.08519	0.3958474	27	39.93793	0.3904336	29	Loss of activity	Kellermann, V	Evidence for lower plasticity in CTMAX at warmer developmental temperatures	Journal of Evolutionary Biology	2018	https://onlinelibrary.wiley.com/doi/full/10.1111/jeb.13398	Kellermann, V 2018	0.07363	0.002765005	19.01743847
253	912	274	46	Diptera	Drosophilidae	Drosophila	serrata	Drosophila serrata	Laboratory	Adult	Adult	Female	1.05	23	20	0.25	Under 24 hours	Constant	0.1	25	NA	485	y	38.39667	0.2809876	30	38.22	0.221904	30	Loss of activity	Kellermann, V	Evidence for lower plasticity in CTMAX at warmer developmental temperatures	Journal of Evolutionary Biology	2018	https://onlinelibrary.wiley.com/doi/full/10.1111/jeb.13411	Kellermann, V 2018	0.05889	0.000474798	45.89291387
254	912	274	46	Diptera	Drosophilidae	Drosophila	serrata	Drosophila serrata	Laboratory	Adult	Adult	Female	1.05	23	20	0.5	Under 24 hours	Constant	0.1	25	NA	486	y	38.37333	0.2420221	30	38.2	0.2652741	28	Loss of activity	Kellermann, V	Evidence for lower plasticity in CTMAX at warmer developmental temperatures	Journal of Evolutionary Biology	2018	https://onlinelibrary.wiley.com/doi/full/10.1111/jeb.13412	Kellermann, V 2018	0.057776667	0.000496191	44.89269467
255	912	274	46	Diptera	Drosophilidae	Drosophila	serrata	Drosophila serrata	Laboratory	Adult	Adult	Female	1.05	23	20	1	Under 24 hours	Constant	0.1	25	NA	487	y	38.15172	0.278543	29	38.05	0.2924988	28	Loss of activity	Kellermann, V	Evidence for lower plasticity in CTMAX at warmer developmental temperatures	Journal of Evolutionary Biology	2018	https://onlinelibrary.wiley.com/doi/full/10.1111/jeb.13413	Kellermann, V 2018	0.033906667	0.000636771	39.62855746
256	912	274	46	Diptera	Drosophilidae	Drosophila	serrata	Drosophila serrata	Laboratory	Adult	Adult	Female	1.05	26	23	0.25	Under 24 hours	Constant	0.1	25	NA	485	y	38.48929	0.2780078	28	38.39667	0.2809876	30	Loss of activity	Kellermann, V	Evidence for lower plasticity in CTMAX at warmer developmental temperatures	Journal of Evolutionary Biology	2018	https://onlinelibrary.wiley.com/doi/full/10.1111/jeb.13414	Kellermann, V 2018	0.030873333	0.000599122	40.85472904
257	912	274	46	Diptera	Drosophilidae	Drosophila	serrata	Drosophila serrata	Laboratory	Adult	Adult	Female	1.05	26	23	0.5	Under 24 hours	Constant	0.1	25	NA	486	y	38.47857	0.2061232	28	38.37333	0.2420221	30	Loss of activity	Kellermann, V	Evidence for lower plasticity in CTMAX at warmer developmental temperatures	Journal of Evolutionary Biology	2018	https://onlinelibrary.wiley.com/doi/full/10.1111/jeb.13415	Kellermann, V 2018	0.03508	0.000385542	50.92890757
258	912	274	46	Diptera	Drosophilidae	Drosophila	serrata	Drosophila serrata	Laboratory	Adult	Adult	Female	1.05	26	23	1	Under 24 hours	Constant	0.1	25	NA	487	y	38.39333	0.2558735	30	38.15172	0.278543	29	Loss of activity	Kellermann, V	Evidence for lower plasticity in CTMAX at warmer developmental temperatures	Journal of Evolutionary Biology	2018	https://onlinelibrary.wiley.com/doi/full/10.1111/jeb.13416	Kellermann, V 2018	0.080536667	0.000539751	43.04306334
259	912	274	46	Diptera	Drosophilidae	Drosophila	serrata	Drosophila serrata	Laboratory	Adult	Adult	Female	1.05	28	26	0.25	Under 24 hours	Constant	0.1	25	NA	485	y	38.5037	0.2328444	27	38.48929	0.2780078	28	Loss of activity	Kellermann, V	Evidence for lower plasticity in CTMAX at warmer developmental temperatures	Journal of Evolutionary Biology	2018	https://onlinelibrary.wiley.com/doi/full/10.1111/jeb.13417	Kellermann, V 2018	0.007205	0.001192079	28.96326012
260	912	274	46	Diptera	Drosophilidae	Drosophila	serrata	Drosophila serrata	Laboratory	Adult	Adult	Female	1.05	28	26	0.5	Under 24 hours	Constant	0.1	25	NA	486	y	38.5069	0.2359344	29	38.47857	0.2061232	28	Loss of activity	Kellermann, V	Evidence for lower plasticity in CTMAX at warmer developmental temperatures	Journal of Evolutionary Biology	2018	https://onlinelibrary.wiley.com/doi/full/10.1111/jeb.13418	Kellermann, V 2018	0.014165	0.000859217	34.11524618
261	912	274	46	Diptera	Drosophilidae	Drosophila	serrata	Drosophila serrata	Laboratory	Adult	Adult	Female	1.05	28	26	1	Under 24 hours	Constant	0.1	25	NA	487	y	38.50357	0.2134065	28	38.39333	0.2558735	30	Loss of activity	Kellermann, V	Evidence for lower plasticity in CTMAX at warmer developmental temperatures	Journal of Evolutionary Biology	2018	https://onlinelibrary.wiley.com/doi/full/10.1111/jeb.13419	Kellermann, V 2018	0.05512	0.000952222	32.40641272
262	912	275	47	Diptera	Drosophilidae	Drosophila	simulans	Drosophila simulans	Laboratory	Adult	Adult	Female	1.188	23	20	0.25	Under 24 hours	Constant	0.1	25	NA	488	y	39.09655	0.3406745	29	39.06333	0.3528049	30	Loss of activity	Kellermann, V	Evidence for lower plasticity in CTMAX at warmer developmental temperatures	Journal of Evolutionary Biology	2018	https://onlinelibrary.wiley.com/doi/full/10.1111/jeb.13426	Kellermann, V 2018	0.011073333	0.000905676	33.2287215
263	912	275	47	Diptera	Drosophilidae	Drosophila	simulans	Drosophila simulans	Laboratory	Adult	Adult	Female	1.188	23	20	0.5	Under 24 hours	Constant	0.1	25	NA	489	y	39.15862	0.3386077	29	38.95862	0.3300619	29	Loss of activity	Kellermann, V	Evidence for lower plasticity in CTMAX at warmer developmental temperatures	Journal of Evolutionary Biology	2018	https://onlinelibrary.wiley.com/doi/full/10.1111/jeb.13427	Kellermann, V 2018	0.066666667	0.00085669	34.16553355
264	912	275	47	Diptera	Drosophilidae	Drosophila	simulans	Drosophila simulans	Laboratory	Adult	Adult	Female	1.188	23	20	1	Under 24 hours	Constant	0.1	25	NA	490	y	38.87333	0.4143406	30	38.97241	0.3963193	29	Loss of activity	Kellermann, V	Evidence for lower plasticity in CTMAX at warmer developmental temperatures	Journal of Evolutionary Biology	2018	https://onlinelibrary.wiley.com/doi/full/10.1111/jeb.13428	Kellermann, V 2018	-0.033026667	0.001237642	28.4251334
265	912	275	47	Diptera	Drosophilidae	Drosophila	simulans	Drosophila simulans	Laboratory	Adult	Adult	Female	1.188	26	23	0.25	Under 24 hours	Constant	0.1	25	NA	488	y	39.15	0.2782219	28	39.09655	0.3406745	29	Loss of activity	Kellermann, V	Evidence for lower plasticity in CTMAX at warmer developmental temperatures	Journal of Evolutionary Biology	2018	https://onlinelibrary.wiley.com/doi/full/10.1111/jeb.13429	Kellermann, V 2018	0.017816667	0.000751843	36.47004875
266	912	275	47	Diptera	Drosophilidae	Drosophila	simulans	Drosophila simulans	Laboratory	Adult	Adult	Female	1.188	26	23	0.5	Under 24 hours	Constant	0.1	25	NA	489	y	39.26786	0.3333929	28	39.15862	0.3386077	29	Loss of activity	Kellermann, V	Evidence for lower plasticity in CTMAX at warmer developmental temperatures	Journal of Evolutionary Biology	2018	https://onlinelibrary.wiley.com/doi/full/10.1111/jeb.13430	Kellermann, V 2018	0.036413333	0.000880367	33.70297441
267	912	275	47	Diptera	Drosophilidae	Drosophila	simulans	Drosophila simulans	Laboratory	Adult	Adult	Female	1.188	26	23	1	Under 24 hours	Constant	0.1	25	NA	490	y	39.03103	0.3060152	29	38.87333	0.4143406	30	Loss of activity	Kellermann, V	Evidence for lower plasticity in CTMAX at warmer developmental temperatures	Journal of Evolutionary Biology	2018	https://onlinelibrary.wiley.com/doi/full/10.1111/jeb.13431	Kellermann, V 2018	0.052566667	0.000994639	31.70788063
268	912	275	47	Diptera	Drosophilidae	Drosophila	simulans	Drosophila simulans	Laboratory	Adult	Adult	Female	1.188	28	26	0.25	Under 24 hours	Constant	0.1	25	NA	488	y	39.31379	0.3700619	29	39.15	0.2782219	28	Loss of activity	Kellermann, V	Evidence for lower plasticity in CTMAX at warmer developmental temperatures	Journal of Evolutionary Biology	2018	https://onlinelibrary.wiley.com/doi/full/10.1111/jeb.13432	Kellermann, V 2018	0.081895	0.001871705	23.11432915
269	912	275	47	Diptera	Drosophilidae	Drosophila	simulans	Drosophila simulans	Laboratory	Adult	Adult	Female	1.188	28	26	0.5	Under 24 hours	Constant	0.1	25	NA	489	y	39.29667	0.3326833	30	39.26786	0.3333929	28	Loss of activity	Kellermann, V	Evidence for lower plasticity in CTMAX at warmer developmental temperatures	Journal of Evolutionary Biology	2018	https://onlinelibrary.wiley.com/doi/full/10.1111/jeb.13433	Kellermann, V 2018	0.014405	0.001914736	22.85312113
270	912	275	47	Diptera	Drosophilidae	Drosophila	simulans	Drosophila simulans	Laboratory	Adult	Adult	Female	1.188	28	26	1	Under 24 hours	Constant	0.1	25	NA	490	y	39.0069	0.4765434	29	39.03103	0.3060152	29	Loss of activity	Kellermann, V	Evidence for lower plasticity in CTMAX at warmer developmental temperatures	Journal of Evolutionary Biology	2018	https://onlinelibrary.wiley.com/doi/full/10.1111/jeb.13434	Kellermann, V 2018	-0.012065	0.002764991	19.0174887
271	912	276	49	Diptera	Drosophilidae	Drosophila	sulfurigaster	Drosophila sulfurigaster sulfurigaster	Laboratory	Adult	Adult	Female	0.9702477	23	20	0.25	Under 24 hours	Constant	0.1	25	NA	491	y	37.37241	0.2068411	29	37.27	0.2507231	30	Loss of activity	Kellermann, V	Evidence for lower plasticity in CTMAX at warmer developmental temperatures	Journal of Evolutionary Biology	2018	https://onlinelibrary.wiley.com/doi/full/10.1111/jeb.13441	Kellermann, V 2018	0.034136667	0.000396743	50.20481701
272	912	276	49	Diptera	Drosophilidae	Drosophila	sulfurigaster	Drosophila sulfurigaster sulfurigaster	Laboratory	Adult	Adult	Female	0.9702477	23	20	0.5	Under 24 hours	Constant	0.1	25	NA	492	y	37.32667	0.1964045	30	37.17667	0.264814	30	Loss of activity	Kellermann, V	Evidence for lower plasticity in CTMAX at warmer developmental temperatures	Journal of Evolutionary Biology	2018	https://onlinelibrary.wiley.com/doi/full/10.1111/jeb.13442	Kellermann, V 2018	0.05	0.000402597	49.83847539
273	912	276	49	Diptera	Drosophilidae	Drosophila	sulfurigaster	Drosophila sulfurigaster sulfurigaster	Laboratory	Adult	Adult	Female	0.9702477	26	23	0.25	Under 24 hours	Constant	0.1	25	NA	491	y	37.45714	0.1834415	28	37.37241	0.2068411	29	Loss of activity	Kellermann, V	Evidence for lower plasticity in CTMAX at warmer developmental temperatures	Journal of Evolutionary Biology	2018	https://onlinelibrary.wiley.com/doi/full/10.1111/jeb.13444	Kellermann, V 2018	0.028243333	0.000297455	57.98145779
274	912	276	49	Diptera	Drosophilidae	Drosophila	sulfurigaster	Drosophila sulfurigaster sulfurigaster	Laboratory	Adult	Adult	Female	0.9702477	26	23	0.5	Under 24 hours	Constant	0.1	25	NA	492	y	37.42	0.2746785	30	37.32667	0.1964045	30	Loss of activity	Kellermann, V	Evidence for lower plasticity in CTMAX at warmer developmental temperatures	Journal of Evolutionary Biology	2018	https://onlinelibrary.wiley.com/doi/full/10.1111/jeb.13445	Kellermann, V 2018	0.03111	0.000422307	48.66151647
275	912	276	49	Diptera	Drosophilidae	Drosophila	sulfurigaster	Drosophila sulfurigaster sulfurigaster	Laboratory	Adult	Adult	Female	0.9702477	28	26	0.25	Under 24 hours	Constant	0.1	25	NA	491	y	37.47931	0.2059461	29	37.45714	0.1834415	28	Loss of activity	Kellermann, V	Evidence for lower plasticity in CTMAX at warmer developmental temperatures	Journal of Evolutionary Biology	2018	https://onlinelibrary.wiley.com/doi/full/10.1111/jeb.13447	Kellermann, V 2018	0.011085	0.00066609	38.74660659
276	912	276	49	Diptera	Drosophilidae	Drosophila	sulfurigaster	Drosophila sulfurigaster sulfurigaster	Laboratory	Adult	Adult	Female	0.9702477	28	26	0.5	Under 24 hours	Constant	0.1	25	NA	492	y	37.36333	0.1920548	30	37.42	0.2746785	30	Loss of activity	Kellermann, V	Evidence for lower plasticity in CTMAX at warmer developmental temperatures	Journal of Evolutionary Biology	2018	https://onlinelibrary.wiley.com/doi/full/10.1111/jeb.13448	Kellermann, V 2018	-0.028335	0.000936111	32.68408392
277	912	276	49	Diptera	Drosophilidae	Drosophila	sulfurigaster	Drosophila sulfurigaster sulfurigaster	Laboratory	Adult	Adult	Female	0.9702477	28	26	0.75	Under 24 hours	Constant	0.1	25	NA	493	y	37.40333	0.2296674	30	37.27241	0.2343632	29	Loss of activity	Kellermann, V	Evidence for lower plasticity in CTMAX at warmer developmental temperatures	Journal of Evolutionary Biology	2018	https://onlinelibrary.wiley.com/doi/full/10.1111/jeb.13449	Kellermann, V 2018	0.06546	0.00091306	33.09407799
278	288	277	40	Diptera	Drosophilidae	Drosophila	melanogaster	Drosophila melanogaster	Laboratory	Adult	Adult	Female	0.95	18	16	120	1 - 7 days	Constant	0.1	25	NA	494	y	39.94761905	0.4086184	30	39.99365079	0.3999244	30	Loss of activity	Kellermann, V	How important is thermal history? Evidence for lasting effects of developmental temperature on upper thermal limits in Drosophila melanogaster	Proceedings of the Royal Society B: Biological Sciences	2017	https://royalsocietypublishing.org/doi/full/10.1098/rspb.2017.0447	Kellermann, V 2017	-0.02301587	0.002724238	19.15920576
279	288	277	40	Diptera	Drosophilidae	Drosophila	melanogaster	Drosophila melanogaster	Laboratory	Adult	Adult	Female	0.95	20	18	120	1 - 7 days	Constant	0.1	25	NA	494	y	40.03650794	0.3912304	30	39.94761905	0.4086184	30	Loss of activity	Kellermann, V	How important is thermal history? Evidence for lasting effects of developmental temperature on upper thermal limits in Drosophila melanogaster	Proceedings of the Royal Society B: Biological Sciences	2017	https://royalsocietypublishing.org/doi/full/10.1098/rspb.2017.0447	Kellermann, V 2017	0.044444445	0.002666919	19.36400233
280	288	277	40	Diptera	Drosophilidae	Drosophila	melanogaster	Drosophila melanogaster	Laboratory	Adult	Adult	Female	0.95	25	20	120	1 - 7 days	Constant	0.1	25	NA	494	y	40.15555556	0.3738424	30	40.03650794	0.3912304	30	Loss of activity	Kellermann, V	How important is thermal history? Evidence for lasting effects of developmental temperature on upper thermal limits in Drosophila melanogaster	Proceedings of the Royal Society B: Biological Sciences	2017	https://royalsocietypublishing.org/doi/full/10.1098/rspb.2017.0447	Kellermann, V 2017	0.023809524	0.000390426	50.609347
281	288	277	40	Diptera	Drosophilidae	Drosophila	melanogaster	Drosophila melanogaster	Laboratory	Adult	Adult	Female	0.95	28	25	120	1 - 7 days	Constant	0.1	25	NA	494	y	40.11587302	0.3651484	30	40.15555556	0.3738424	30	Loss of activity	Kellermann, V	How important is thermal history? Evidence for lasting effects of developmental temperature on upper thermal limits in Drosophila melanogaster	Proceedings of the Royal Society B: Biological Sciences	2017	https://royalsocietypublishing.org/doi/full/10.1098/rspb.2017.0447	Kellermann, V 2017	-0.013227513	0.00101145	31.44327654
282	288	277	40	Diptera	Drosophilidae	Drosophila	melanogaster	Drosophila melanogaster	Laboratory	Adult	Adult	Female	0.95	30	28	120	1 - 7 days	Constant	0.1	25	NA	494	y	40.25714286	0.3303723	30	40.11587302	0.3651484	30	Loss of activity	Kellermann, V	How important is thermal history? Evidence for lasting effects of developmental temperature on upper thermal limits in Drosophila melanogaster	Proceedings of the Royal Society B: Biological Sciences	2017	https://royalsocietypublishing.org/doi/full/10.1098/rspb.2017.0447	Kellermann, V 2017	0.07063492	0.00202066	22.24607352
283	288	277	40	Diptera	Drosophilidae	Drosophila	melanogaster	Drosophila melanogaster	Laboratory	Early life	Adult	Female	0.95	18	16	NA	Over a week	Constant	0.1	25	NA	495	y	39.73492063	0.4086184	30	39.88571429	0.3564544	30	Loss of activity	Kellermann, V	How important is thermal history? Evidence for lasting effects of developmental temperature on upper thermal limits in Drosophila melanogaster	Proceedings of the Royal Society B: Biological Sciences	2017	https://royalsocietypublishing.org/doi/full/10.1098/rspb.2017.0447	Kellermann, V 2017	-0.07539683	0.002450239	20.20206362
284	288	277	40	Diptera	Drosophilidae	Drosophila	melanogaster	Drosophila melanogaster	Laboratory	Early life	Adult	Female	0.95	20	18	NA	Over a week	Constant	0.1	25	NA	495	y	39.83650794	0.3912304	30	39.73492063	0.4086184	30	Loss of activity	Kellermann, V	How important is thermal history? Evidence for lasting effects of developmental temperature on upper thermal limits in Drosophila melanogaster	Proceedings of the Royal Society B: Biological Sciences	2017	https://royalsocietypublishing.org/doi/full/10.1098/rspb.2017.0447	Kellermann, V 2017	0.050793655	0.002666919	19.36400233
285	288	277	40	Diptera	Drosophilidae	Drosophila	melanogaster	Drosophila melanogaster	Laboratory	Early life	Adult	Female	0.95	25	20	NA	Over a week	Constant	0.1	25	NA	495	y	40.15555556	0.3738424	30	39.83650794	0.3912304	30	Loss of activity	Kellermann, V	How important is thermal history? Evidence for lasting effects of developmental temperature on upper thermal limits in Drosophila melanogaster	Proceedings of the Royal Society B: Biological Sciences	2017	https://royalsocietypublishing.org/doi/full/10.1098/rspb.2017.0447	Kellermann, V 2017	0.063809524	0.000390426	50.609347
286	288	277	40	Diptera	Drosophilidae	Drosophila	melanogaster	Drosophila melanogaster	Laboratory	Early life	Adult	Female	0.95	28	25	NA	Over a week	Constant	0.1	25	NA	495	y	40.18412698	0.2521263	30	40.15555556	0.3738424	30	Loss of activity	Kellermann, V	How important is thermal history? Evidence for lasting effects of developmental temperature on upper thermal limits in Drosophila melanogaster	Proceedings of the Royal Society B: Biological Sciences	2017	https://royalsocietypublishing.org/doi/full/10.1098/rspb.2017.0447	Kellermann, V 2017	0.009523807	0.000753059	36.44060891
287	288	277	40	Diptera	Drosophilidae	Drosophila	melanogaster	Drosophila melanogaster	Laboratory	Early life	Adult	Female	0.95	30	28	NA	Over a week	Constant	0.1	25	NA	495	y	40.35873016	0.4520885	30	40.18412698	0.2521263	30	Loss of activity	Kellermann, V	How important is thermal history? Evidence for lasting effects of developmental temperature on upper thermal limits in Drosophila melanogaster	Proceedings of the Royal Society B: Biological Sciences	2017	https://royalsocietypublishing.org/doi/full/10.1098/rspb.2017.0447	Kellermann, V 2017	0.08730159	0.002232931	21.16227621
288	288	277	40	Diptera	Drosophilidae	Drosophila	melanogaster	Drosophila melanogaster	Laboratory	Early life	Adult	Female	0.95	18	16	NA	Over a week	Constant	0.1	25	NA	496	y	39.65873016	0.4694765	30	39.65555556	0.3303723	30	Loss of activity	Kellermann, V	How important is thermal history? Evidence for lasting effects of developmental temperature on upper thermal limits in Drosophila melanogaster	Proceedings of the Royal Society B: Biological Sciences	2017	https://royalsocietypublishing.org/doi/full/10.1098/rspb.2017.0447	Kellermann, V 2017	0.0015873	0.002746284	19.08214988
289	288	277	40	Diptera	Drosophilidae	Drosophila	melanogaster	Drosophila melanogaster	Laboratory	Early life	Adult	Female	0.95	20	18	NA	Over a week	Constant	0.1	25	NA	496	y	39.78095238	0.4173124	30	39.65873016	0.4694765	30	Loss of activity	Kellermann, V	How important is thermal history? Evidence for lasting effects of developmental temperature on upper thermal limits in Drosophila melanogaster	Proceedings of the Royal Society B: Biological Sciences	2017	https://royalsocietypublishing.org/doi/full/10.1098/rspb.2017.0447	Kellermann, V 2017	0.06111111	0.003287982	17.43955077
290	288	277	40	Diptera	Drosophilidae	Drosophila	melanogaster	Drosophila melanogaster	Laboratory	Early life	Adult	Female	0.95	25	20	NA	Over a week	Constant	0.1	25	NA	496	y	40.15555556	0.3738424	30	39.78095238	0.4173124	30	Loss of activity	Kellermann, V	How important is thermal history? Evidence for lasting effects of developmental temperature on upper thermal limits in Drosophila melanogaster	Proceedings of the Royal Society B: Biological Sciences	2017	https://royalsocietypublishing.org/doi/full/10.1098/rspb.2017.0447	Kellermann, V 2017	0.074920636	0.000418544	48.87981938
291	288	277	40	Diptera	Drosophilidae	Drosophila	melanogaster	Drosophila melanogaster	Laboratory	Early life	Adult	Female	0.95	28	25	NA	Over a week	Constant	0.1	25	NA	496	y	40.1968254	0.3390663	30	40.15555556	0.3738424	30	Loss of activity	Kellermann, V	How important is thermal history? Evidence for lasting effects of developmental temperature on upper thermal limits in Drosophila melanogaster	Proceedings of the Royal Society B: Biological Sciences	2017	https://royalsocietypublishing.org/doi/full/10.1098/rspb.2017.0447	Kellermann, V 2017	0.013756613	0.000943423	32.55718651
292	288	277	40	Diptera	Drosophilidae	Drosophila	melanogaster	Drosophila melanogaster	Laboratory	Early life	Adult	Female	0.95	30	28	NA	Over a week	Constant	0.1	25	NA	496	y	40.47142857	0.3042903	30	40.1968254	0.3390663	30	Loss of activity	Kellermann, V	How important is thermal history? Evidence for lasting effects of developmental temperature on upper thermal limits in Drosophila melanogaster	Proceedings of the Royal Society B: Biological Sciences	2017	https://royalsocietypublishing.org/doi/full/10.1098/rspb.2017.0447	Kellermann, V 2017	0.137301585	0.001729655	24.04475282
293	288	278	40	Diptera	Drosophilidae	Drosophila	melanogaster	Drosophila melanogaster	Laboratory	Adult	Adult	Female	0.95	18	16	120	1 - 7 days	Constant	0.1	25	NA	496	y	40.0936228	0.3656438	30	40.05943012	0.4459071	30	Loss of activity	Kellermann, V	How important is thermal history? Evidence for lasting effects of developmental temperature on upper thermal limits in Drosophila melanogaster	Proceedings of the Royal Society B: Biological Sciences	2017	https://royalsocietypublishing.org/doi/full/10.1098/rspb.2017.0447	Kellermann, V 2017	0.01709634	0.002771071	18.99661262
294	288	278	40	Diptera	Drosophilidae	Drosophila	melanogaster	Drosophila melanogaster	Laboratory	Adult	Adult	Female	0.95	20	18	120	1 - 7 days	Constant	0.1	25	NA	496	y	40.22550882	0.436989	30	40.0936228	0.3656438	30	Loss of activity	Kellermann, V	How important is thermal history? Evidence for lasting effects of developmental temperature on upper thermal limits in Drosophila melanogaster	Proceedings of the Royal Society B: Biological Sciences	2017	https://royalsocietypublishing.org/doi/full/10.1098/rspb.2017.0447	Kellermann, V 2017	0.06594301	0.002705456	19.22559219
295	288	278	40	Diptera	Drosophilidae	Drosophila	melanogaster	Drosophila melanogaster	Laboratory	Adult	Adult	Female	0.95	25	20	120	1 - 7 days	Constant	0.1	25	NA	496	y	40.33134328	0.3567257	30	40.22550882	0.436989	30	Loss of activity	Kellermann, V	How important is thermal history? Evidence for lasting effects of developmental temperature on upper thermal limits in Drosophila melanogaster	Proceedings of the Royal Society B: Biological Sciences	2017	https://royalsocietypublishing.org/doi/full/10.1098/rspb.2017.0447	Kellermann, V 2017	0.021166892	0.000424283	48.54806649
296	288	278	40	Diptera	Drosophilidae	Drosophila	melanogaster	Drosophila melanogaster	Laboratory	Adult	Adult	Female	0.95	28	25	120	1 - 7 days	Constant	0.1	25	NA	496	y	40.23690638	0.4904978	30	40.33134328	0.3567257	30	Loss of activity	Kellermann, V	How important is thermal history? Evidence for lasting effects of developmental temperature on upper thermal limits in Drosophila melanogaster	Proceedings of the Royal Society B: Biological Sciences	2017	https://royalsocietypublishing.org/doi/full/10.1098/rspb.2017.0447	Kellermann, V 2017	-0.031478967	0.001362375	27.09265881
297	288	278	40	Diptera	Drosophilidae	Drosophila	melanogaster	Drosophila melanogaster	Laboratory	Adult	Adult	Female	0.95	30	28	120	1 - 7 days	Constant	0.1	25	NA	496	y	40.38181818	0.2853805	30	40.23690638	0.4904978	30	Loss of activity	Kellermann, V	How important is thermal history? Evidence for lasting effects of developmental temperature on upper thermal limits in Drosophila melanogaster	Proceedings of the Royal Society B: Biological Sciences	2017	https://royalsocietypublishing.org/doi/full/10.1098/rspb.2017.0447	Kellermann, V 2017	0.0724559	0.002683584	19.30378069
298	288	278	40	Diptera	Drosophilidae	Drosophila	melanogaster	Drosophila melanogaster	Laboratory	Early life	Adult	Female	0.95	18	16	NA	Over a week	Constant	0.1	25	NA	497	y	39.82496608	0.4637434	30	40.01221167	0.4013164	30	Loss of activity	Kellermann, V	How important is thermal history? Evidence for lasting effects of developmental temperature on upper thermal limits in Drosophila melanogaster	Proceedings of the Royal Society B: Biological Sciences	2017	https://royalsocietypublishing.org/doi/full/10.1098/rspb.2017.0447	Kellermann, V 2017	-0.093622795	0.003134273	17.86206106
299	288	278	40	Diptera	Drosophilidae	Drosophila	melanogaster	Drosophila melanogaster	Laboratory	Early life	Adult	Female	0.95	20	18	NA	Over a week	Constant	0.1	25	NA	497	y	40.07896879	0.4102345	30	39.82496608	0.4637434	30	Loss of activity	Kellermann, V	How important is thermal history? Evidence for lasting effects of developmental temperature on upper thermal limits in Drosophila melanogaster	Proceedings of the Royal Society B: Biological Sciences	2017	https://royalsocietypublishing.org/doi/full/10.1098/rspb.2017.0447	Kellermann, V 2017	0.127001355	0.003194586	17.69264352
300	288	278	40	Diptera	Drosophilidae	Drosophila	melanogaster	Drosophila melanogaster	Laboratory	Early life	Adult	Female	0.95	25	20	NA	Over a week	Constant	0.1	25	NA	497	y	40.33134328	0.3567257	30	40.07896879	0.4102345	30	Loss of activity	Kellermann, V	How important is thermal history? Evidence for lasting effects of developmental temperature on upper thermal limits in Drosophila melanogaster	Proceedings of the Royal Society B: Biological Sciences	2017	https://royalsocietypublishing.org/doi/full/10.1098/rspb.2017.0447	Kellermann, V 2017	0.050474898	0.000394061	50.37538806
301	288	278	40	Diptera	Drosophilidae	Drosophila	melanogaster	Drosophila melanogaster	Laboratory	Early life	Adult	Female	0.95	28	25	NA	Over a week	Constant	0.1	25	NA	497	y	40.33297151	0.3299713	30	40.33134328	0.3567257	30	Loss of activity	Kellermann, V	How important is thermal history? Evidence for lasting effects of developmental temperature on upper thermal limits in Drosophila melanogaster	Proceedings of the Royal Society B: Biological Sciences	2017	https://royalsocietypublishing.org/doi/full/10.1098/rspb.2017.0447	Kellermann, V 2017	0.000542743	0.000874571	33.81445243
302	288	278	40	Diptera	Drosophilidae	Drosophila	melanogaster	Drosophila melanogaster	Laboratory	Early life	Adult	Female	0.95	30	28	NA	Over a week	Constant	0.1	25	NA	497	y	40.52184532	0.2764624	30	40.33297151	0.3299713	30	Loss of activity	Kellermann, V	How important is thermal history? Evidence for lasting effects of developmental temperature on upper thermal limits in Drosophila melanogaster	Proceedings of the Royal Society B: Biological Sciences	2017	https://royalsocietypublishing.org/doi/full/10.1098/rspb.2017.0447	Kellermann, V 2017	0.094436905	0.001544271	25.44709699
303	288	278	40	Diptera	Drosophilidae	Drosophila	melanogaster	Drosophila melanogaster	Laboratory	Early life	Adult	Female	0.95	18	16	NA	Over a week	Constant	0.1	25	NA	498	y	39.73052917	0.374562	30	39.78100407	0.312135	30	Loss of activity	Kellermann, V	How important is thermal history? Evidence for lasting effects of developmental temperature on upper thermal limits in Drosophila melanogaster	Proceedings of the Royal Society B: Biological Sciences	2017	https://royalsocietypublishing.org/doi/full/10.1098/rspb.2017.0447	Kellermann, V 2017	-0.02523745	0.001981041	22.46742189
304	288	278	40	Diptera	Drosophilidae	Drosophila	melanogaster	Drosophila melanogaster	Laboratory	Early life	Adult	Female	0.95	20	18	NA	Over a week	Constant	0.1	25	NA	498	y	39.94871099	0.3656438	30	39.73052917	0.374562	30	Loss of activity	Kellermann, V	How important is thermal history? Evidence for lasting effects of developmental temperature on upper thermal limits in Drosophila melanogaster	Proceedings of the Royal Society B: Biological Sciences	2017	https://royalsocietypublishing.org/doi/full/10.1098/rspb.2017.0447	Kellermann, V 2017	0.10909091	0.002283267	20.92770564
305	288	278	40	Diptera	Drosophilidae	Drosophila	melanogaster	Drosophila melanogaster	Laboratory	Early life	Adult	Female	0.95	25	20	NA	Over a week	Constant	0.1	25	NA	498	y	40.33134328	0.3567257	30	39.94871099	0.3656438	30	Loss of activity	Kellermann, V	How important is thermal history? Evidence for lasting effects of developmental temperature on upper thermal limits in Drosophila melanogaster	Proceedings of the Royal Society B: Biological Sciences	2017	https://royalsocietypublishing.org/doi/full/10.1098/rspb.2017.0447	Kellermann, V 2017	0.076526458	0.000347931	53.61090454
306	288	278	40	Diptera	Drosophilidae	Drosophila	melanogaster	Drosophila melanogaster	Laboratory	Early life	Adult	Female	0.95	28	25	NA	Over a week	Constant	0.1	25	NA	498	y	40.38507463	0.3299713	30	40.33134328	0.3567257	30	Loss of activity	Kellermann, V	How important is thermal history? Evidence for lasting effects of developmental temperature on upper thermal limits in Drosophila melanogaster	Proceedings of the Royal Society B: Biological Sciences	2017	https://royalsocietypublishing.org/doi/full/10.1098/rspb.2017.0447	Kellermann, V 2017	0.01791045	0.000874571	33.81445243
307	288	278	40	Diptera	Drosophilidae	Drosophila	melanogaster	Drosophila melanogaster	Laboratory	Early life	Adult	Female	0.95	30	28	NA	Over a week	Constant	0.1	25	NA	498	y	40.4697422	0.3210531	30	40.38507463	0.3299713	30	Loss of activity	Kellermann, V	How important is thermal history? Evidence for lasting effects of developmental temperature on upper thermal limits in Drosophila melanogaster	Proceedings of the Royal Society B: Biological Sciences	2017	https://royalsocietypublishing.org/doi/full/10.1098/rspb.2017.0447	Kellermann, V 2017	0.042333785	0.001766301	23.79400837
308	288	277	40	Diptera	Drosophilidae	Drosophila	melanogaster	Drosophila melanogaster	Laboratory	Adult	Adult	Female	0.95	18	16	552	Over a week	Constant	0.1	25	NA	499	y	40.35779817	0.2153562	30	40.39711664	0.2670417	30	Loss of activity	Kellermann, V	How important is thermal history? Evidence for lasting effects of developmental temperature on upper thermal limits in Drosophila melanogaster	Proceedings of the Royal Society B: Biological Sciences	2017	https://royalsocietypublishing.org/doi/full/10.1098/rspb.2017.0447	Kellermann, V 2017	-0.019659235	0.000980746	31.93167122
309	288	277	40	Diptera	Drosophilidae	Drosophila	melanogaster	Drosophila melanogaster	Laboratory	Adult	Adult	Female	0.95	20	18	552	Over a week	Constant	0.1	25	NA	499	y	40.28387942	0.1550565	30	40.35779817	0.2153562	30	Loss of activity	Kellermann, V	How important is thermal history? Evidence for lasting effects of developmental temperature on upper thermal limits in Drosophila melanogaster	Proceedings of the Royal Society B: Biological Sciences	2017	https://royalsocietypublishing.org/doi/full/10.1098/rspb.2017.0447	Kellermann, V 2017	-0.036959375	0.00058684	41.28004021
310	288	277	40	Diptera	Drosophilidae	Drosophila	melanogaster	Drosophila melanogaster	Laboratory	Adult	Adult	Female	0.95	25	20	552	Over a week	Constant	0.1	25	NA	499	y	40.32634338	0.2239704	30	40.28387942	0.1550565	30	Loss of activity	Kellermann, V	How important is thermal history? Evidence for lasting effects of developmental temperature on upper thermal limits in Drosophila melanogaster	Proceedings of the Royal Society B: Biological Sciences	2017	https://royalsocietypublishing.org/doi/full/10.1098/rspb.2017.0447	Kellermann, V 2017	0.008492792	9.89E-05	100.5340761
311	288	277	40	Diptera	Drosophilidae	Drosophila	melanogaster	Drosophila melanogaster	Laboratory	Adult	Adult	Female	0.95	28	25	552	Over a week	Constant	0.1	25	NA	499	y	40.15491481	0.697754	30	40.32634338	0.2239704	30	Loss of activity	Kellermann, V	How important is thermal history? Evidence for lasting effects of developmental temperature on upper thermal limits in Drosophila melanogaster	Proceedings of the Royal Society B: Biological Sciences	2017	https://royalsocietypublishing.org/doi/full/10.1098/rspb.2017.0447	Kellermann, V 2017	-0.057142857	0.001988975	22.42256457
312	288	277	40	Diptera	Drosophilidae	Drosophila	melanogaster	Drosophila melanogaster	Laboratory	Adult	Adult	Female	0.95	30	28	552	Over a week	Constant	0.1	25	NA	499	y	40.42070773	0.2067419	30	40.15491481	0.697754	30	Loss of activity	Kellermann, V	How important is thermal history? Evidence for lasting effects of developmental temperature on upper thermal limits in Drosophila melanogaster	Proceedings of the Royal Society B: Biological Sciences	2017	https://royalsocietypublishing.org/doi/full/10.1098/rspb.2017.0447	Kellermann, V 2017	0.13289646	0.004413357	15.05273663
313	288	277	40	Diptera	Drosophilidae	Drosophila	melanogaster	Drosophila melanogaster	Laboratory	Early life	Adult	Female	0.95	18	16	NA	Over a week	Constant	0.1	25	NA	500	y	40.21625164	0.3273414	30	40.05897772	0.4220981	30	Loss of activity	Kellermann, V	How important is thermal history? Evidence for lasting effects of developmental temperature on upper thermal limits in Drosophila melanogaster	Proceedings of the Royal Society B: Biological Sciences	2017	https://royalsocietypublishing.org/doi/full/10.1098/rspb.2017.0447	Kellermann, V 2017	0.07863696	0.00237766	20.50808579
314	288	277	40	Diptera	Drosophilidae	Drosophila	melanogaster	Drosophila melanogaster	Laboratory	Early life	Adult	Female	0.95	20	18	NA	Over a week	Constant	0.1	25	NA	500	y	40.34993447	0.2498132	30	40.21625164	0.3273414	30	Loss of activity	Kellermann, V	How important is thermal history? Evidence for lasting effects of developmental temperature on upper thermal limits in Drosophila melanogaster	Proceedings of the Royal Society B: Biological Sciences	2017	https://royalsocietypublishing.org/doi/full/10.1098/rspb.2017.0447	Kellermann, V 2017	0.066841415	0.001412992	26.60297247
315	288	277	40	Diptera	Drosophilidae	Drosophila	melanogaster	Drosophila melanogaster	Laboratory	Early life	Adult	Female	0.95	25	20	NA	Over a week	Constant	0.1	25	NA	500	y	40.32634338	0.2239704	30	40.34993447	0.2498132	30	Loss of activity	Kellermann, V	How important is thermal history? Evidence for lasting effects of developmental temperature on upper thermal limits in Drosophila melanogaster	Proceedings of the Royal Society B: Biological Sciences	2017	https://royalsocietypublishing.org/doi/full/10.1098/rspb.2017.0447	Kellermann, V 2017	-0.004718218	0.000150092	81.62449443
316	288	277	40	Diptera	Drosophilidae	Drosophila	melanogaster	Drosophila melanogaster	Laboratory	Early life	Adult	Female	0.95	28	25	NA	Over a week	Constant	0.1	25	NA	500	y	40.40812582	0.3617984	30	40.32634338	0.2239704	30	Loss of activity	Kellermann, V	How important is thermal history? Evidence for lasting effects of developmental temperature on upper thermal limits in Drosophila melanogaster	Proceedings of the Royal Society B: Biological Sciences	2017	https://royalsocietypublishing.org/doi/full/10.1098/rspb.2017.0447	Kellermann, V 2017	0.027260813	0.000670596	38.61620914
317	288	277	40	Diptera	Drosophilidae	Drosophila	melanogaster	Drosophila melanogaster	Laboratory	Early life	Adult	Female	0.95	30	28	NA	Over a week	Constant	0.1	25	NA	500	y	40.3750983	0.3445699	30	40.40812582	0.3617984	30	Loss of activity	Kellermann, V	How important is thermal history? Evidence for lasting effects of developmental temperature on upper thermal limits in Drosophila melanogaster	Proceedings of the Royal Society B: Biological Sciences	2017	https://royalsocietypublishing.org/doi/full/10.1098/rspb.2017.0447	Kellermann, V 2017	-0.01651376	0.002080221	21.92528669
318	288	277	40	Diptera	Drosophilidae	Drosophila	melanogaster	Drosophila melanogaster	Laboratory	Early life	Adult	Female	0.95	18	16	NA	Over a week	Constant	0.1	25	NA	501	y	39.92686763	0.3273414	30	39.60288336	0.3704126	30	Loss of activity	Kellermann, V	How important is thermal history? Evidence for lasting effects of developmental temperature on upper thermal limits in Drosophila melanogaster	Proceedings of the Royal Society B: Biological Sciences	2017	https://royalsocietypublishing.org/doi/full/10.1098/rspb.2017.0447	Kellermann, V 2017	0.161992135	0.002036316	22.16039223
319	288	277	40	Diptera	Drosophilidae	Drosophila	melanogaster	Drosophila melanogaster	Laboratory	Early life	Adult	Female	0.95	20	18	NA	Over a week	Constant	0.1	25	NA	501	y	40.23826999	0.2153562	30	39.92686763	0.3273414	30	Loss of activity	Kellermann, V	How important is thermal history? Evidence for lasting effects of developmental temperature on upper thermal limits in Drosophila melanogaster	Proceedings of the Royal Society B: Biological Sciences	2017	https://royalsocietypublishing.org/doi/full/10.1098/rspb.2017.0447	Kellermann, V 2017	0.15570118	0.001279422	27.95715853
320	288	277	40	Diptera	Drosophilidae	Drosophila	melanogaster	Drosophila melanogaster	Laboratory	Early life	Adult	Female	0.95	25	20	NA	Over a week	Constant	0.1	25	NA	501	y	40.32634338	0.2239704	30	40.23826999	0.2153562	30	Loss of activity	Kellermann, V	How important is thermal history? Evidence for lasting effects of developmental temperature on upper thermal limits in Drosophila melanogaster	Proceedings of the Royal Society B: Biological Sciences	2017	https://royalsocietypublishing.org/doi/full/10.1098/rspb.2017.0447	Kellermann, V 2017	0.017614678	0.000128721	88.14032774
321	288	277	40	Diptera	Drosophilidae	Drosophila	melanogaster	Drosophila melanogaster	Laboratory	Early life	Adult	Female	0.95	28	25	NA	Over a week	Constant	0.1	25	NA	501	y	40.13132372	0.7580538	30	40.32634338	0.2239704	30	Loss of activity	Kellermann, V	How important is thermal history? Evidence for lasting effects of developmental temperature on upper thermal limits in Drosophila melanogaster	Proceedings of the Royal Society B: Biological Sciences	2017	https://royalsocietypublishing.org/doi/full/10.1098/rspb.2017.0447	Kellermann, V 2017	-0.065006553	0.002314105	20.78779789
322	288	277	40	Diptera	Drosophilidae	Drosophila	melanogaster	Drosophila melanogaster	Laboratory	Early life	Adult	Female	0.95	30	28	NA	Over a week	Constant	0.1	25	NA	501	y	40.33892529	1.1370806	30	40.13132372	0.7580538	30	Loss of activity	Kellermann, V	How important is thermal history? Evidence for lasting effects of developmental temperature on upper thermal limits in Drosophila melanogaster	Proceedings of the Royal Society B: Biological Sciences	2017	https://royalsocietypublishing.org/doi/full/10.1098/rspb.2017.0447	Kellermann, V 2017	0.103800785	0.015563315	8.015838154
323	288	278	40	Diptera	Drosophilidae	Drosophila	melanogaster	Drosophila melanogaster	Laboratory	Adult	Adult	Female	0.95	18	16	552	Over a week	Constant	0.1	25	NA	502	y	40.33157895	0.3372818	30	40.27473684	0.4583573	30	Loss of activity	Kellermann, V	How important is thermal history? Evidence for lasting effects of developmental temperature on upper thermal limits in Drosophila melanogaster	Proceedings of the Royal Society B: Biological Sciences	2017	https://royalsocietypublishing.org/doi/full/10.1098/rspb.2017.0447	Kellermann, V 2017	0.028421055	0.002698754	19.24945269
324	288	278	40	Diptera	Drosophilidae	Drosophila	melanogaster	Drosophila melanogaster	Laboratory	Adult	Adult	Female	0.95	20	18	552	Over a week	Constant	0.1	25	NA	502	y	40.47684211	0.4756538	30	40.33157895	0.3372818	30	Loss of activity	Kellermann, V	How important is thermal history? Evidence for lasting effects of developmental temperature on upper thermal limits in Drosophila melanogaster	Proceedings of the Royal Society B: Biological Sciences	2017	https://royalsocietypublishing.org/doi/full/10.1098/rspb.2017.0447	Kellermann, V 2017	0.07263158	0.00283338	18.7865754
325	288	278	40	Diptera	Drosophilidae	Drosophila	melanogaster	Drosophila melanogaster	Laboratory	Adult	Adult	Female	0.95	25	20	552	Over a week	Constant	0.1	25	NA	502	y	40.28578947	0.4583573	30	40.47684211	0.4756538	30	Loss of activity	Kellermann, V	How important is thermal history? Evidence for lasting effects of developmental temperature on upper thermal limits in Drosophila melanogaster	Proceedings of the Royal Society B: Biological Sciences	2017	https://royalsocietypublishing.org/doi/full/10.1098/rspb.2017.0447	Kellermann, V 2017	-0.038210528	0.000581784	41.45903004
326	288	278	40	Diptera	Drosophilidae	Drosophila	melanogaster	Drosophila melanogaster	Laboratory	Adult	Adult	Female	0.95	28	25	552	Over a week	Constant	0.1	25	NA	502	y	40.39631579	0.3978195	30	40.28578947	0.4583573	30	Loss of activity	Kellermann, V	How important is thermal history? Evidence for lasting effects of developmental temperature on upper thermal limits in Drosophila melanogaster	Proceedings of the Royal Society B: Biological Sciences	2017	https://royalsocietypublishing.org/doi/full/10.1098/rspb.2017.0447	Kellermann, V 2017	0.036842107	0.001364266	27.07388015
327	288	278	40	Diptera	Drosophilidae	Drosophila	melanogaster	Drosophila melanogaster	Laboratory	Adult	Adult	Female	0.95	30	28	552	Over a week	Constant	0.1	25	NA	502	y	40.36631579	0.7956391	30	40.39631579	0.3978195	30	Loss of activity	Kellermann, V	How important is thermal history? Evidence for lasting effects of developmental temperature on upper thermal limits in Drosophila melanogaster	Proceedings of the Royal Society B: Biological Sciences	2017	https://royalsocietypublishing.org/doi/full/10.1098/rspb.2017.0447	Kellermann, V 2017	-0.015	0.006594183	12.31457732
328	288	278	40	Diptera	Drosophilidae	Drosophila	melanogaster	Drosophila melanogaster	Laboratory	Early life	Adult	Female	0.95	18	16	NA	Over a week	Constant	0.1	25	NA	503	y	40.33947368	0.2940405	30	40.15789474	0.3286335	30	Loss of activity	Kellermann, V	How important is thermal history? Evidence for lasting effects of developmental temperature on upper thermal limits in Drosophila melanogaster	Proceedings of the Royal Society B: Biological Sciences	2017	https://royalsocietypublishing.org/doi/full/10.1098/rspb.2017.0447	Kellermann, V 2017	0.09078947	0.001620498	24.84137973
329	288	278	40	Diptera	Drosophilidae	Drosophila	melanogaster	Drosophila melanogaster	Laboratory	Early life	Adult	Female	0.95	20	18	NA	Over a week	Constant	0.1	25	NA	503	y	40.38526316	0.276744	30	40.33947368	0.2940405	30	Loss of activity	Kellermann, V	How important is thermal history? Evidence for lasting effects of developmental temperature on upper thermal limits in Drosophila melanogaster	Proceedings of the Royal Society B: Biological Sciences	2017	https://royalsocietypublishing.org/doi/full/10.1098/rspb.2017.0447	Kellermann, V 2017	0.02289474	0.001358725	27.12902218
330	288	278	40	Diptera	Drosophilidae	Drosophila	melanogaster	Drosophila melanogaster	Laboratory	Early life	Adult	Female	0.95	25	20	NA	Over a week	Constant	0.1	25	NA	503	y	40.28578947	0.4583573	30	40.38526316	0.276744	30	Loss of activity	Kellermann, V	How important is thermal history? Evidence for lasting effects of developmental temperature on upper thermal limits in Drosophila melanogaster	Proceedings of the Royal Society B: Biological Sciences	2017	https://royalsocietypublishing.org/doi/full/10.1098/rspb.2017.0447	Kellermann, V 2017	-0.019894738	0.000382238	51.14850587
331	288	278	40	Diptera	Drosophilidae	Drosophila	melanogaster	Drosophila melanogaster	Laboratory	Early life	Adult	Female	0.95	28	25	NA	Over a week	Constant	0.1	25	NA	503	y	40.37263158	0.4670055	30	40.28578947	0.4583573	30	Loss of activity	Kellermann, V	How important is thermal history? Evidence for lasting effects of developmental temperature on upper thermal limits in Drosophila melanogaster	Proceedings of the Royal Society B: Biological Sciences	2017	https://royalsocietypublishing.org/doi/full/10.1098/rspb.2017.0447	Kellermann, V 2017	0.02894737	0.001585872	25.11110811
332	288	278	40	Diptera	Drosophilidae	Drosophila	melanogaster	Drosophila melanogaster	Laboratory	Early life	Adult	Female	0.95	30	28	NA	Over a week	Constant	0.1	25	NA	503	y	40.33	0.5880811	30	40.37263158	0.4670055	30	Loss of activity	Kellermann, V	How important is thermal history? Evidence for lasting effects of developmental temperature on upper thermal limits in Drosophila melanogaster	Proceedings of the Royal Society B: Biological Sciences	2017	https://royalsocietypublishing.org/doi/full/10.1098/rspb.2017.0447	Kellermann, V 2017	-0.02131579	0.004699446	14.58735893
333	288	278	40	Diptera	Drosophilidae	Drosophila	melanogaster	Drosophila melanogaster	Laboratory	Early life	Adult	Female	0.95	18	16	NA	Over a week	Constant	0.1	25	NA	504	y	39.93526316	0.3632265	30	39.82789474	0.34593	30	Loss of activity	Kellermann, V	How important is thermal history? Evidence for lasting effects of developmental temperature on upper thermal limits in Drosophila melanogaster	Proceedings of the Royal Society B: Biological Sciences	2017	https://royalsocietypublishing.org/doi/full/10.1098/rspb.2017.0447	Kellermann, V 2017	0.05368421	0.002096675	21.83908275
334	288	278	40	Diptera	Drosophilidae	Drosophila	melanogaster	Drosophila melanogaster	Laboratory	Early life	Adult	Female	0.95	20	18	NA	Over a week	Constant	0.1	25	NA	505	y	40.24631579	0.2594475	30	39.93526316	0.3632265	30	Loss of activity	Kellermann, V	How important is thermal history? Evidence for lasting effects of developmental temperature on upper thermal limits in Drosophila melanogaster	Proceedings of the Royal Society B: Biological Sciences	2017	https://royalsocietypublishing.org/doi/full/10.1098/rspb.2017.0447	Kellermann, V 2017	0.155526315	0.001660387	24.54117076
335	288	278	40	Diptera	Drosophilidae	Drosophila	melanogaster	Drosophila melanogaster	Laboratory	Early life	Adult	Female	0.95	25	20	NA	Over a week	Constant	0.1	25	NA	506	y	40.28578947	0.4583573	30	40.24631579	0.2594475	30	Loss of activity	Kellermann, V	How important is thermal history? Evidence for lasting effects of developmental temperature on upper thermal limits in Drosophila melanogaster	Proceedings of the Royal Society B: Biological Sciences	2017	https://royalsocietypublishing.org/doi/full/10.1098/rspb.2017.0447	Kellermann, V 2017	0.007894736	0.000369873	51.99647993
336	288	278	40	Diptera	Drosophilidae	Drosophila	melanogaster	Drosophila melanogaster	Laboratory	Early life	Adult	Female	0.95	28	25	NA	Over a week	Constant	0.1	25	NA	507	y	40.32526316	0.5621363	30	40.28578947	0.4583573	30	Loss of activity	Kellermann, V	How important is thermal history? Evidence for lasting effects of developmental temperature on upper thermal limits in Drosophila melanogaster	Proceedings of the Royal Society B: Biological Sciences	2017	https://royalsocietypublishing.org/doi/full/10.1098/rspb.2017.0447	Kellermann, V 2017	0.013157897	0.001948476	22.65439259
337	288	278	40	Diptera	Drosophilidae	Drosophila	melanogaster	Drosophila melanogaster	Laboratory	Early life	Adult	Female	0.95	30	28	NA	Over a week	Constant	0.1	25	NA	508	y	40.25105263	1.0204936	30	40.32526316	0.5621363	30	Loss of activity	Kellermann, V	How important is thermal history? Evidence for lasting effects of developmental temperature on upper thermal limits in Drosophila melanogaster	Proceedings of the Royal Society B: Biological Sciences	2017	https://royalsocietypublishing.org/doi/full/10.1098/rspb.2017.0447	Kellermann, V 2017	-0.037105265	0.011311703	9.402340948
338	714	279	50	Diptera	Drosophilidae	Drosophila	suzukii	Drosophila suzukii	Laboratory	Early life	Adult	Female	1.55	28	23	NA	Over a week	Constant	0.1	23	0.25	509	y	34.42952	0.8338254	21	33.76909	0.6795861	22	Onset spasms	Xue, Q	Aged virgin adults respond to extreme heat events with phenotypic plasticity in an invasive species, Drosophila suzukii	Journal of Insect Physiology	2020	https://www.sciencedirect.com/science/article/pii/S0022191019303075	Xue, Q 2020	0.132086	0.002164018	21.4965895
339	714	279	50	Diptera	Drosophilidae	Drosophila	suzukii	Drosophila suzukii	Laboratory	Early life	Adult	Female	1.55	28	23	NA	Over a week	Constant	0.1	23	0.25	510	y	33.78615	0.9540313	13	33.91619	0.8306126	21	Onset spasms	Xue, Q	Aged virgin adults respond to extreme heat events with phenotypic plasticity in an invasive species, Drosophila suzukii	Journal of Insect Physiology	2020	https://www.sciencedirect.com/science/article/pii/S0022191019303075	Xue, Q 2020	-0.026008	0.004114669	15.58951325
340	714	279	50	Diptera	Drosophilidae	Drosophila	suzukii	Drosophila suzukii	Laboratory	Adult	Adult	Female	1.55	30	23	2	Under 24 hours	Constant	0.1	23	0.25	511	y	34.59286	0.380094	21	33.76909	0.6795861	22	Onset spasms	Xue, Q	Aged virgin adults respond to extreme heat events with phenotypic plasticity in an invasive species, Drosophila suzukii	Journal of Insect Physiology	2020	https://www.sciencedirect.com/science/article/pii/S0022191019303075	Xue, Q 2020	0.117681429	0.00056882	41.92880138
341	714	279	50	Diptera	Drosophilidae	Drosophila	suzukii	Drosophila suzukii	Laboratory	Adult	Adult	Female	1.55	30	23	2	Under 24 hours	Constant	0.1	23	0.25	512	y	34.42667	0.6754345	18	33.91619	0.8306126	21	Onset spasms	Xue, Q	Aged virgin adults respond to extreme heat events with phenotypic plasticity in an invasive species, Drosophila suzukii	Journal of Insect Physiology	2020	https://www.sciencedirect.com/science/article/pii/S0022191019303075	Xue, Q 2020	0.072925714	0.00118772	29.01635673
342	714	279	50	Diptera	Drosophilidae	Drosophila	suzukii	Drosophila suzukii	Laboratory	Early life	Adult	Male	1.55	28	23	NA	Over a week	Constant	0.1	23	0.25	513	y	34.15333	0.5316641	15	32.92	0.7350832	20	Onset spasms	Xue, Q	Aged virgin adults respond to extreme heat events with phenotypic plasticity in an invasive species, Drosophila suzukii	Journal of Insect Physiology	2020	https://www.sciencedirect.com/science/article/pii/S0022191019303075	Xue, Q 2020	0.246666	0.001834473	23.34771556
343	714	279	50	Diptera	Drosophilidae	Drosophila	suzukii	Drosophila suzukii	Laboratory	Early life	Adult	Male	1.55	28	23	NA	Over a week	Constant	0.1	23	0.25	514	y	33.22833	0.9349558	12	32.38316	0.9804027	19	Onset spasms	Xue, Q	Aged virgin adults respond to extreme heat events with phenotypic plasticity in an invasive species, Drosophila suzukii	Journal of Insect Physiology	2020	https://www.sciencedirect.com/science/article/pii/S0022191019303075	Xue, Q 2020	0.169034	0.004937365	14.23155652
344	714	279	50	Diptera	Drosophilidae	Drosophila	suzukii	Drosophila suzukii	Laboratory	Adult	Adult	Male	1.55	30	23	2	Under 24 hours	Constant	0.1	23	0.25	515	y	33.6665	0.794496	20	32.92	0.7350832	20	Onset spasms	Xue, Q	Aged virgin adults respond to extreme heat events with phenotypic plasticity in an invasive species, Drosophila suzukii	Journal of Insect Physiology	2020	https://www.sciencedirect.com/science/article/pii/S0022191019303075	Xue, Q 2020	0.106642857	0.001195481	28.92202475
345	714	279	50	Diptera	Drosophilidae	Drosophila	suzukii	Drosophila suzukii	Laboratory	Adult	Adult	Male	1.55	30	23	2	Under 24 hours	Constant	0.1	23	0.25	516	y	33.52444	0.8408345	18	32.38316	0.9804027	19	Onset spasms	Xue, Q	Aged virgin adults respond to extreme heat events with phenotypic plasticity in an invasive species, Drosophila suzukii	Journal of Insect Physiology	2020	https://www.sciencedirect.com/science/article/pii/S0022191019303075	Xue, Q 2020	0.16304	0.001834017	23.35061347
346	714	279	50	Diptera	Drosophilidae	Drosophila	suzukii	Drosophila suzukii	Laboratory	Early life	Adult	Female	1.55	28	23	NA	Over a week	Constant	0.1	23	0.25	517	y	33.48773	0.962437	22	33.21421	0.8447177	19	Onset spasms	Xue, Q	Aged virgin adults respond to extreme heat events with phenotypic plasticity in an invasive species, Drosophila suzukii	Journal of Insect Physiology	2020	https://www.sciencedirect.com/science/article/pii/S0022191019303075	Xue, Q 2020	0.054704	0.003186361	17.71546369
347	714	279	50	Diptera	Drosophilidae	Drosophila	suzukii	Drosophila suzukii	Laboratory	Early life	Adult	Female	1.55	28	23	NA	Over a week	Constant	0.1	23	0.25	518	y	33.85	0.6072185	22	33.58857	0.5738492	21	Onset spasms	Xue, Q	Aged virgin adults respond to extreme heat events with phenotypic plasticity in an invasive species, Drosophila suzukii	Journal of Insect Physiology	2020	https://www.sciencedirect.com/science/article/pii/S0022191019303075	Xue, Q 2020	0.052286	0.001297633	27.76029092
348	714	279	50	Diptera	Drosophilidae	Drosophila	suzukii	Drosophila suzukii	Laboratory	Adult	Adult	Female	1.55	30	23	2	Under 24 hours	Constant	0.1	23	0.25	519	y	34.19905	0.7376239	21	33.21421	0.8447177	19	Onset spasms	Xue, Q	Aged virgin adults respond to extreme heat events with phenotypic plasticity in an invasive species, Drosophila suzukii	Journal of Insect Physiology	2020	https://www.sciencedirect.com/science/article/pii/S0022191019303075	Xue, Q 2020	0.140691429	0.001295187	27.7864956
349	714	279	50	Diptera	Drosophilidae	Drosophila	suzukii	Drosophila suzukii	Laboratory	Adult	Adult	Female	1.55	30	23	2	Under 24 hours	Constant	0.1	23	0.25	520	y	33.86737	0.4977376	19	33.58857	0.5738492	21	Onset spasms	Xue, Q	Aged virgin adults respond to extreme heat events with phenotypic plasticity in an invasive species, Drosophila suzukii	Journal of Insect Physiology	2020	https://www.sciencedirect.com/science/article/pii/S0022191019303075	Xue, Q 2020	0.039828571	0.000586126	41.30517369
350	714	279	50	Diptera	Drosophilidae	Drosophila	suzukii	Drosophila suzukii	Laboratory	Early life	Adult	Male	1.55	28	23	NA	Over a week	Constant	0.1	23	0.25	521	y	33.89333	0.6341098	15	32.69579	0.939038	19	Onset spasms	Xue, Q	Aged virgin adults respond to extreme heat events with phenotypic plasticity in an invasive species, Drosophila suzukii	Journal of Insect Physiology	2020	https://www.sciencedirect.com/science/article/pii/S0022191019303075	Xue, Q 2020	0.239508	0.002928659	18.47845259
351	714	279	50	Diptera	Drosophilidae	Drosophila	suzukii	Drosophila suzukii	Laboratory	Early life	Adult	Male	1.55	28	23	NA	Over a week	Constant	0.1	23	0.25	522	y	33.13316	0.7820703	19	32.03722	0.6643246	18	Onset spasms	Xue, Q	Aged virgin adults respond to extreme heat events with phenotypic plasticity in an invasive species, Drosophila suzukii	Journal of Insect Physiology	2020	https://www.sciencedirect.com/science/article/pii/S0022191019303075	Xue, Q 2020	0.219188	0.002268377	20.99627905
352	714	279	50	Diptera	Drosophilidae	Drosophila	suzukii	Drosophila suzukii	Laboratory	Adult	Adult	Male	1.55	30	23	2	Under 24 hours	Constant	0.1	23	0.25	523	y	32.96437	0.7714572	16	32.69579	0.939038	19	Onset spasms	Xue, Q	Aged virgin adults respond to extreme heat events with phenotypic plasticity in an invasive species, Drosophila suzukii	Journal of Insect Physiology	2020	https://www.sciencedirect.com/science/article/pii/S0022191019303075	Xue, Q 2020	0.038368571	0.00170626	24.20902708
353	714	279	50	Diptera	Drosophilidae	Drosophila	suzukii	Drosophila suzukii	Laboratory	Adult	Adult	Male	1.55	30	23	2	Under 24 hours	Constant	0.1	23	0.25	524	y	33.1485	0.6881652	20	32.03722	0.6643246	18	Onset spasms	Xue, Q	Aged virgin adults respond to extreme heat events with phenotypic plasticity in an invasive species, Drosophila suzukii	Journal of Insect Physiology	2020	https://www.sciencedirect.com/science/article/pii/S0022191019303075	Xue, Q 2020	0.158754286	0.000983607	31.88520345
354	714	279	50	Diptera	Drosophilidae	Drosophila	suzukii	Drosophila suzukii	Laboratory	Early life	Adult	Female	1.55	28	23	NA	Over a week	Constant	0.1	23	0.25	525	y	33.70048	0.7551853	21	32.1835	1.1919125	20	Onset spasms	Xue, Q	Aged virgin adults respond to extreme heat events with phenotypic plasticity in an invasive species, Drosophila suzukii	Journal of Insect Physiology	2020	https://www.sciencedirect.com/science/article/pii/S0022191019303075	Xue, Q 2020	0.303396	0.003927606	15.95644196
355	714	279	50	Diptera	Drosophilidae	Drosophila	suzukii	Drosophila suzukii	Laboratory	Early life	Adult	Female	1.55	28	23	NA	Over a week	Constant	0.1	23	0.25	526	y	33.16944	1.3308002	18	33.47368	0.8385716	19	Onset spasms	Xue, Q	Aged virgin adults respond to extreme heat events with phenotypic plasticity in an invasive species, Drosophila suzukii	Journal of Insect Physiology	2020	https://www.sciencedirect.com/science/article/pii/S0022191019303075	Xue, Q 2020	-0.060848	0.005416046	13.5881025
356	714	279	50	Diptera	Drosophilidae	Drosophila	suzukii	Drosophila suzukii	Laboratory	Adult	Adult	Female	1.55	30	23	2	Under 24 hours	Constant	0.1	23	0.25	527	y	33.72667	0.3351207	18	32.1835	1.1919125	20	Onset spasms	Xue, Q	Aged virgin adults respond to extreme heat events with phenotypic plasticity in an invasive species, Drosophila suzukii	Journal of Insect Physiology	2020	https://www.sciencedirect.com/science/article/pii/S0022191019303075	Xue, Q 2020	0.220452857	0.001576979	25.18181346
357	714	279	50	Diptera	Drosophilidae	Drosophila	suzukii	Drosophila suzukii	Laboratory	Adult	Adult	Female	1.55	30	23	2	Under 24 hours	Constant	0.1	23	0.25	528	y	33.5925	0.6470821	24	33.47368	0.8385716	19	Onset spasms	Xue, Q	Aged virgin adults respond to extreme heat events with phenotypic plasticity in an invasive species, Drosophila suzukii	Journal of Insect Physiology	2020	https://www.sciencedirect.com/science/article/pii/S0022191019303075	Xue, Q 2020	0.016974286	0.00111137	29.99650909
358	714	279	50	Diptera	Drosophilidae	Drosophila	suzukii	Drosophila suzukii	Laboratory	Early life	Adult	Male	1.55	28	23	NA	Over a week	Constant	0.1	23	0.25	529	y	33.67462	0.600314	13	32.05438	1.0113224	16	Onset spasms	Xue, Q	Aged virgin adults respond to extreme heat events with phenotypic plasticity in an invasive species, Drosophila suzukii	Journal of Insect Physiology	2020	https://www.sciencedirect.com/science/article/pii/S0022191019303075	Xue, Q 2020	0.324048	0.003665784	16.51644348
359	714	279	50	Diptera	Drosophilidae	Drosophila	suzukii	Drosophila suzukii	Laboratory	Early life	Adult	Male	1.55	28	23	NA	Over a week	Constant	0.1	23	0.25	530	y	31.74238	1.4218857	21	32.32857	0.8207575	21	Onset spasms	Xue, Q	Aged virgin adults respond to extreme heat events with phenotypic plasticity in an invasive species, Drosophila suzukii	Journal of Insect Physiology	2020	https://www.sciencedirect.com/science/article/pii/S0022191019303075	Xue, Q 2020	-0.117238	0.005134099	13.95622278
360	714	279	50	Diptera	Drosophilidae	Drosophila	suzukii	Drosophila suzukii	Laboratory	Adult	Adult	Male	1.55	30	23	2	Under 24 hours	Constant	0.1	23	0.25	531	y	33.58632	0.8489157	19	32.05438	1.0113224	16	Onset spasms	Xue, Q	Aged virgin adults respond to extreme heat events with phenotypic plasticity in an invasive species, Drosophila suzukii	Journal of Insect Physiology	2020	https://www.sciencedirect.com/science/article/pii/S0022191019303075	Xue, Q 2020	0.218848571	0.002078626	21.93369616
361	714	279	50	Diptera	Drosophilidae	Drosophila	suzukii	Drosophila suzukii	Laboratory	Adult	Adult	Male	1.55	30	23	2	Under 24 hours	Constant	0.1	23	0.25	532	y	32.87857	0.6269233	21	32.32857	0.8207575	21	Onset spasms	Xue, Q	Aged virgin adults respond to extreme heat events with phenotypic plasticity in an invasive species, Drosophila suzukii	Journal of Insect Physiology	2020	https://www.sciencedirect.com/science/article/pii/S0022191019303075	Xue, Q 2020	0.078571429	0.001036614	31.05928738
362	415	282	19	Diptera	Tephritidae	Ceratitis	capitata	Ceratitis capitata	Laboratory	Adult	Adult	Mixed	5.5	25	23	240	Over a week	Fluctuating	0.25	25	NA	539	y	41.87060998	0.6695804	20	41.41589649	0.6447812	20	No response to stimulus	Terblanche, J (3)	Thermal variability alters climatic stress resistance and plastic responses in a globally invasive pest, the Mediterranean fruit fly (Ceratitis capitata)	Entomologia Experimentalis et Applicata	2010	https://onlinelibrary.wiley.com/doi/full/10.1111/j.1570-7458.2010.01067.x	Terblanche, J (3) 2010	0.227356745	0.010801009	9.622055089
363	415	282	19	Diptera	Tephritidae	Ceratitis	capitata	Ceratitis capitata	Laboratory	Adult	Adult	Mixed	5.5	27	25	240	Over a week	Fluctuating	0.25	25	NA	539	y	42.04805915	0.6695804	20	41.87060998	0.6695804	20	No response to stimulus	Terblanche, J (3)	Thermal variability alters climatic stress resistance and plastic responses in a globally invasive pest, the Mediterranean fruit fly (Ceratitis capitata)	Entomologia Experimentalis et Applicata	2010	https://onlinelibrary.wiley.com/doi/full/10.1111/j.1570-7458.2010.01067.x	Terblanche, J (3) 2010	0.088724585	0.011208448	9.445550259
364	415	282	19	Diptera	Tephritidae	Ceratitis	capitata	Ceratitis capitata	Laboratory	Adult	Adult	Mixed	5.5	25	23	240	Over a week	Fluctuating	0.25	25	NA	540	y	43.43438078	0.6695804	20	43.14602588	0.6695804	20	No response to stimulus	Terblanche, J (3)	Thermal variability alters climatic stress resistance and plastic responses in a globally invasive pest, the Mediterranean fruit fly (Ceratitis capitata)	Entomologia Experimentalis et Applicata	2010	https://onlinelibrary.wiley.com/doi/full/10.1111/j.1570-7458.2010.01067.x	Terblanche, J (3) 2010	0.14417745	0.011208448	9.445550259
365	415	282	19	Diptera	Tephritidae	Ceratitis	capitata	Ceratitis capitata	Laboratory	Adult	Adult	Mixed	5.5	27	25	240	Over a week	Fluctuating	0.25	25	NA	540	y	43.51756007	0.6199819	20	43.43438078	0.6695804	20	No response to stimulus	Terblanche, J (3)	Thermal variability alters climatic stress resistance and plastic responses in a globally invasive pest, the Mediterranean fruit fly (Ceratitis capitata)	Entomologia Experimentalis et Applicata	2010	https://onlinelibrary.wiley.com/doi/full/10.1111/j.1570-7458.2010.01067.x	Terblanche, J (3) 2010	0.041589645	0.010408943	9.801593281
366	415	282	19	Diptera	Tephritidae	Ceratitis	capitata	Ceratitis capitata	Laboratory	Adult	Adult	Mixed	5.5	25	23	240	Over a week	Fluctuating	0.25	25	NA	541	y	43.27356747	0.6199819	20	43.00739372	0.719179	20	No response to stimulus	Terblanche, J (3)	Thermal variability alters climatic stress resistance and plastic responses in a globally invasive pest, the Mediterranean fruit fly (Ceratitis capitata)	Entomologia Experimentalis et Applicata	2010	https://onlinelibrary.wiley.com/doi/full/10.1111/j.1570-7458.2010.01067.x	Terblanche, J (3) 2010	0.133086875	0.01126995	9.419741994
367	415	282	19	Diptera	Tephritidae	Ceratitis	capitata	Ceratitis capitata	Laboratory	Adult	Adult	Mixed	5.5	27	25	240	Over a week	Fluctuating	0.25	25	NA	541	y	43.06284658	0.6943797	20	43.27356747	0.6199819	20	No response to stimulus	Terblanche, J (3)	Thermal variability alters climatic stress resistance and plastic responses in a globally invasive pest, the Mediterranean fruit fly (Ceratitis capitata)	Entomologia Experimentalis et Applicata	2010	https://onlinelibrary.wiley.com/doi/full/10.1111/j.1570-7458.2010.01067.x	Terblanche, J (3) 2010	-0.105360445	0.010831759	9.608387391
368	397	292	44	Diptera	Drosophilidae	Drosophila	pseudoananassae	Drosophila pseudoananassae	Laboratory	Whole life	Adult	Female	0.4029444	27	19	NA	Over a week	Constant	0.1	23	NA	614	n	39.81	1.307669683	19	39.22	1.341640786	20	Loss of activity	Overgaard, J	Thermal Tolerance in Widespread and Tropical Drosophila Species: Does Phenotypic Plasticity Increase with Latitude?	American Naturalist	2011	https://www.journals.uchicago.edu/doi/10.1086/661780	Overgaard, J 2011	0.07375	0.0028125	18.85618084
369	397	292	44	Diptera	Drosophilidae	Drosophila	pseudoananassae	Drosophila pseudoananassae	Laboratory	Whole life	Adult	Female	0.4029444	27	19	NA	Over a week	Constant	0.1	23	NA	615	n	39.38	1.454647724	10	38.89	1.569777054	18	Loss of activity	Overgaard, J	Thermal Tolerance in Widespread and Tropical Drosophila Species: Does Phenotypic Plasticity Increase with Latitude?	American Naturalist	2011	https://www.journals.uchicago.edu/doi/10.1086/661780	Overgaard, J 2011	0.06125	0.005445313	13.55153827
370	397	297	45	Diptera	Drosophilidae	Drosophila	repleta	Drosophila repleta	Laboratory	Whole life	Adult	Female	3.43	27	19	NA	Over a week	Constant	0.1	23	NA	616	n	39.27	0.715541753	20	38.43	1.162755348	20	Loss of activity	Overgaard, J	Thermal Tolerance in Widespread and Tropical Drosophila Species: Does Phenotypic Plasticity Increase with Latitude?	American Naturalist	2011	https://www.journals.uchicago.edu/doi/10.1086/661780	Overgaard, J 2011	0.105	0.00145625	26.20487129
371	397	297	45	Diptera	Drosophilidae	Drosophila	repleta	Drosophila repleta	Laboratory	Whole life	Adult	Female	3.43	27	19	NA	Over a week	Constant	0.1	23	NA	617	n	40.96	1.654690303	20	39.02	1.394847662	19	Loss of activity	Overgaard, J	Thermal Tolerance in Widespread and Tropical Drosophila Species: Does Phenotypic Plasticity Increase with Latitude?	American Naturalist	2011	https://www.journals.uchicago.edu/doi/10.1086/661780	Overgaard, J 2011	0.2425	0.003739062	16.35379832
372	397	297	45	Diptera	Drosophilidae	Drosophila	repleta	Drosophila repleta	Laboratory	Whole life	Adult	Female	3.43	27	19	NA	Over a week	Constant	0.1	23	NA	618	n	36.6	0.536656315	20	36.55	0.491934955	20	Loss of activity	Overgaard, J	Thermal Tolerance in Widespread and Tropical Drosophila Species: Does Phenotypic Plasticity Increase with Latitude?	American Naturalist	2011	https://www.journals.uchicago.edu/doi/10.1086/661780	Overgaard, J 2011	0.00625	0.000414063	49.14360933
373	397	297	45	Diptera	Drosophilidae	Drosophila	repleta	Drosophila repleta	Laboratory	Whole life	Adult	Female	3.43	27	19	NA	Over a week	Constant	0.1	23	NA	619	n	38.05	1.341640786	20	39.54	1.96773982	20	Loss of activity	Overgaard, J	Thermal Tolerance in Widespread and Tropical Drosophila Species: Does Phenotypic Plasticity Increase with Latitude?	American Naturalist	2011	https://www.journals.uchicago.edu/doi/10.1086/661780	Overgaard, J 2011	-0.18625	0.00443125	15.02231533
374	397	297	45	Diptera	Drosophilidae	Drosophila	repleta	Drosophila repleta	Laboratory	Whole life	Adult	Female	3.43	27	19	NA	Over a week	Constant	0.1	23	NA	620	n	40.58	1.656381599	19	39.57	1.236931688	17	Loss of activity	Overgaard, J	Thermal Tolerance in Widespread and Tropical Drosophila Species: Does Phenotypic Plasticity Increase with Latitude?	American Naturalist	2011	https://www.journals.uchicago.edu/doi/10.1086/661780	Overgaard, J 2011	0.12625	0.0036625	16.52384769
375	397	297	45	Diptera	Drosophilidae	Drosophila	repleta	Drosophila repleta	Laboratory	Whole life	Adult	Female	3.43	27	19	NA	Over a week	Constant	0.1	23	NA	621	n	40.92	1.431083506	20	40.69	1.296919427	20	Loss of activity	Overgaard, J	Thermal Tolerance in Widespread and Tropical Drosophila Species: Does Phenotypic Plasticity Increase with Latitude?	American Naturalist	2011	https://www.journals.uchicago.edu/doi/10.1086/661780	Overgaard, J 2011	0.02875	0.002914063	18.52467378
376	397	298	47	Diptera	Drosophilidae	Drosophila	simulans	Drosophila simulans	Laboratory	Whole life	Adult	Female	1.188	27	19	NA	Over a week	Constant	0.1	23	NA	622	n	39.53	1.788854382	20	39.11	2.095328137	14	Loss of activity	Overgaard, J	Thermal Tolerance in Widespread and Tropical Drosophila Species: Does Phenotypic Plasticity Increase with Latitude?	American Naturalist	2011	https://www.journals.uchicago.edu/doi/10.1086/661780	Overgaard, J 2011	0.0525	0.0074	11.62476387
377	397	298	47	Diptera	Drosophilidae	Drosophila	simulans	Drosophila simulans	Laboratory	Whole life	Adult	Female	1.188	27	19	NA	Over a week	Constant	0.1	23	NA	623	n	39.22	1.162755348	20	38.79	1.252198067	20	Loss of activity	Overgaard, J	Thermal Tolerance in Widespread and Tropical Drosophila Species: Does Phenotypic Plasticity Increase with Latitude?	American Naturalist	2011	https://www.journals.uchicago.edu/doi/10.1086/661780	Overgaard, J 2011	0.05375	0.00228125	20.93695691
378	303	301	40	Diptera	Drosophilidae	Drosophila	melanogaster	Drosophila melanogaster	Laboratory	Adult	Adult	Male	0.95	25	15	3	Under 24 hours	Constant	0.1	20	0.333333333	636	n	39.03526	0.4649297	19	38.7825	0.4920637	16	Loss of activity	Slotsbo, S	Reversibility of developmental heat and cold plasticity is asymmetric and has long-lasting consequences for adult thermal tolerance	Journal of Experimental Biology	2016	https://jeb.biologists.org/content/219/17/2726	Slotsbo, S 2016	0.025276	0.000265097	61.41822542
379	303	301	40	Diptera	Drosophilidae	Drosophila	melanogaster	Drosophila melanogaster	Laboratory	Adult	Adult	Male	0.95	25	15	6	Under 24 hours	Constant	0.1	20	0.333333333	637	n	39.03444	0.3559614	18	39.194	0.4575035	20	Loss of activity	Slotsbo, S	Reversibility of developmental heat and cold plasticity is asymmetric and has long-lasting consequences for adult thermal tolerance	Journal of Experimental Biology	2016	https://jeb.biologists.org/content/219/17/2726	Slotsbo, S 2016	-0.015956	0.000175048	75.58245468
380	303	301	40	Diptera	Drosophilidae	Drosophila	melanogaster	Drosophila melanogaster	Laboratory	Adult	Adult	Male	0.95	25	15	12	Under 24 hours	Constant	0.1	20	0.333333333	638	n	39.24	0.4177887	20	38.774	0.5832522	20	Loss of activity	Slotsbo, S	Reversibility of developmental heat and cold plasticity is asymmetric and has long-lasting consequences for adult thermal tolerance	Journal of Experimental Biology	2016	https://jeb.biologists.org/content/219/17/2726	Slotsbo, S 2016	0.0466	0.000257365	62.33400553
381	303	301	40	Diptera	Drosophilidae	Drosophila	melanogaster	Drosophila melanogaster	Laboratory	Adult	Adult	Male	0.95	25	15	24	1 - 7 days	Constant	0.1	20	0.333333333	639	n	39.525	0.5046677	20	38.8815	0.4118159	20	Loss of activity	Slotsbo, S	Reversibility of developmental heat and cold plasticity is asymmetric and has long-lasting consequences for adult thermal tolerance	Journal of Experimental Biology	2016	https://jeb.biologists.org/content/219/17/2726	Slotsbo, S 2016	0.06435	0.000212141	68.65746826
382	303	301	40	Diptera	Drosophilidae	Drosophila	melanogaster	Drosophila melanogaster	Laboratory	Early life	Adult	Male	0.95	25	15	NA	Over a week	Constant	0.1	20	0.333333333	640	n	40.21	0.3014002	20	38.7825	0.4920637	16	Loss of activity	Slotsbo, S	Reversibility of developmental heat and cold plasticity is asymmetric and has long-lasting consequences for adult thermal tolerance	Journal of Experimental Biology	2016	https://jeb.biologists.org/content/219/17/2726	Slotsbo, S 2016	0.14275	0.00019675	71.29226103
383	303	301	40	Diptera	Drosophilidae	Drosophila	melanogaster	Drosophila melanogaster	Laboratory	Early life	Adult	Male	0.95	25	15	NA	Over a week	Constant	0.1	20	0.333333333	641	n	40.13947	0.2514729	19	39.194	0.4575035	20	Loss of activity	Slotsbo, S	Reversibility of developmental heat and cold plasticity is asymmetric and has long-lasting consequences for adult thermal tolerance	Journal of Experimental Biology	2016	https://jeb.biologists.org/content/219/17/2726	Slotsbo, S 2016	0.094547	0.000137938	85.14471709
384	303	301	40	Diptera	Drosophilidae	Drosophila	melanogaster	Drosophila melanogaster	Laboratory	Early life	Adult	Male	0.95	25	15	NA	Over a week	Constant	0.1	20	0.333333333	642	n	40.161	0.2140807	20	38.774	0.5832522	20	Loss of activity	Slotsbo, S	Reversibility of developmental heat and cold plasticity is asymmetric and has long-lasting consequences for adult thermal tolerance	Journal of Experimental Biology	2016	https://jeb.biologists.org/content/219/17/2726	Slotsbo, S 2016	0.1387	0.000193007	71.98030005
385	303	301	40	Diptera	Drosophilidae	Drosophila	melanogaster	Drosophila melanogaster	Laboratory	Early life	Adult	Male	0.95	25	15	NA	Over a week	Constant	0.1	20	0.333333333	643	n	39.9665	0.3636695	20	38.8815	0.4118159	20	Loss of activity	Slotsbo, S	Reversibility of developmental heat and cold plasticity is asymmetric and has long-lasting consequences for adult thermal tolerance	Journal of Experimental Biology	2016	https://jeb.biologists.org/content/219/17/2726	Slotsbo, S 2016	0.1085	0.000150924	81.39935453
386	303	301	40	Diptera	Drosophilidae	Drosophila	melanogaster	Drosophila melanogaster	Laboratory	Whole life	Adult	Male	0.95	25	15	NA	Over a week	Constant	0.1	20	0.333333333	644	n	40.05	0.4706658	20	38.7825	0.4920637	16	Loss of activity	Slotsbo, S	Reversibility of developmental heat and cold plasticity is asymmetric and has long-lasting consequences for adult thermal tolerance	Journal of Experimental Biology	2016	https://jeb.biologists.org/content/219/17/2726	Slotsbo, S 2016	0.12675	0.000262092	61.76932389
387	303	301	40	Diptera	Drosophilidae	Drosophila	melanogaster	Drosophila melanogaster	Laboratory	Whole life	Adult	Male	0.95	25	15	NA	Over a week	Constant	0.1	20	0.333333333	645	n	40.14526	0.2372146	19	39.194	0.4575035	20	Loss of activity	Slotsbo, S	Reversibility of developmental heat and cold plasticity is asymmetric and has long-lasting consequences for adult thermal tolerance	Journal of Experimental Biology	2016	https://jeb.biologists.org/content/219/17/2726	Slotsbo, S 2016	0.095126	0.000134271	86.29964696
388	303	301	40	Diptera	Drosophilidae	Drosophila	melanogaster	Drosophila melanogaster	Laboratory	Whole life	Adult	Male	0.95	25	15	NA	Over a week	Constant	0.1	20	0.333333333	646	n	40.0605	0.381665	20	38.774	0.5832522	20	Loss of activity	Slotsbo, S	Reversibility of developmental heat and cold plasticity is asymmetric and has long-lasting consequences for adult thermal tolerance	Journal of Experimental Biology	2016	https://jeb.biologists.org/content/219/17/2726	Slotsbo, S 2016	0.12865	0.000242926	64.15984599
389	303	301	40	Diptera	Drosophilidae	Drosophila	melanogaster	Drosophila melanogaster	Laboratory	Whole life	Adult	Male	0.95	25	15	NA	Over a week	Constant	0.1	20	0.333333333	647	n	40.0655	0.2769662	20	38.8815	0.4118159	20	Loss of activity	Slotsbo, S	Reversibility of developmental heat and cold plasticity is asymmetric and has long-lasting consequences for adult thermal tolerance	Journal of Experimental Biology	2016	https://jeb.biologists.org/content/219/17/2726	Slotsbo, S 2016	0.1184	0.000123151	90.11155614
390	303	301	40	Diptera	Drosophilidae	Drosophila	melanogaster	Drosophila melanogaster	Laboratory	Adult	Adult	Male	0.95	25	15	48	1 - 7 days	Constant	0.1	20	0.333333333	660	n	39.505	0.5151271	18	39.12778	0.443191	18	Loss of activity	Slotsbo, S	Reversibility of developmental heat and cold plasticity is asymmetric and has long-lasting consequences for adult thermal tolerance	Journal of Experimental Biology	2016	https://jeb.biologists.org/content/219/17/2726	Slotsbo, S 2016	0.037722	0.000256541	62.43403797
391	303	301	40	Diptera	Drosophilidae	Drosophila	melanogaster	Drosophila melanogaster	Laboratory	Adult	Adult	Male	0.95	25	15	96	1 - 7 days	Constant	0.1	20	0.333333333	661	n	39.74368	0.406929	19	39.31889	0.2123507	18	Loss of activity	Slotsbo, S	Reversibility of developmental heat and cold plasticity is asymmetric and has long-lasting consequences for adult thermal tolerance	Journal of Experimental Biology	2016	https://jeb.biologists.org/content/219/17/2726	Slotsbo, S 2016	0.042479	0.000112205	94.40482973
392	303	301	40	Diptera	Drosophilidae	Drosophila	melanogaster	Drosophila melanogaster	Laboratory	Adult	Adult	Male	0.95	25	15	144	1 - 7 days	Constant	0.1	20	0.333333333	662	n	39.95056	0.4797238	18	39.22056	0.4322781	18	Loss of activity	Slotsbo, S	Reversibility of developmental heat and cold plasticity is asymmetric and has long-lasting consequences for adult thermal tolerance	Journal of Experimental Biology	2016	https://jeb.biologists.org/content/219/17/2726	Slotsbo, S 2016	0.073	0.000231666	65.7004887
393	303	301	40	Diptera	Drosophilidae	Drosophila	melanogaster	Drosophila melanogaster	Laboratory	Adult	Adult	Male	0.95	25	15	192	Over a week	Constant	0.1	20	0.333333333	663	n	39.38056	0.5073747	18	39.26222	0.4360458	18	Loss of activity	Slotsbo, S	Reversibility of developmental heat and cold plasticity is asymmetric and has long-lasting consequences for adult thermal tolerance	Journal of Experimental Biology	2016	https://jeb.biologists.org/content/219/17/2726	Slotsbo, S 2016	0.011834	0.000248647	63.41736331
394	303	301	40	Diptera	Drosophilidae	Drosophila	melanogaster	Drosophila melanogaster	Laboratory	Adult	Adult	Male	0.95	25	15	240	Over a week	Constant	0.1	20	0.333333333	664	n	39.63611	0.61608	18	39.30333	0.6369505	18	Loss of activity	Slotsbo, S	Reversibility of developmental heat and cold plasticity is asymmetric and has long-lasting consequences for adult thermal tolerance	Journal of Experimental Biology	2016	https://jeb.biologists.org/content/219/17/2726	Slotsbo, S 2016	0.033278	0.000436256	47.87726958
395	303	301	40	Diptera	Drosophilidae	Drosophila	melanogaster	Drosophila melanogaster	Laboratory	Adult	Adult	Male	0.95	25	15	288	Over a week	Constant	0.1	20	0.333333333	665	n	39.74944	0.2738499	18	38.97111	0.3258995	18	Loss of activity	Slotsbo, S	Reversibility of developmental heat and cold plasticity is asymmetric and has long-lasting consequences for adult thermal tolerance	Journal of Experimental Biology	2016	https://jeb.biologists.org/content/219/17/2726	Slotsbo, S 2016	0.077833	0.000100669	99.6671548
396	303	301	40	Diptera	Drosophilidae	Drosophila	melanogaster	Drosophila melanogaster	Laboratory	Adult	Adult	Male	0.95	25	15	336	Over a week	Constant	0.1	20	0.333333333	666	n	39.82	0.3196321	18	39.05167	0.3681632	18	Loss of activity	Slotsbo, S	Reversibility of developmental heat and cold plasticity is asymmetric and has long-lasting consequences for adult thermal tolerance	Journal of Experimental Biology	2016	https://jeb.biologists.org/content/219/17/2726	Slotsbo, S 2016	0.076833	0.00013206	87.01890286
397	303	301	40	Diptera	Drosophilidae	Drosophila	melanogaster	Drosophila melanogaster	Laboratory	Adult	Adult	Male	0.95	25	15	384	Over a week	Constant	0.1	20	0.333333333	667	n	39.5	1.0063446	18	39.10529	0.7109247	17	Loss of activity	Slotsbo, S	Reversibility of developmental heat and cold plasticity is asymmetric and has long-lasting consequences for adult thermal tolerance	Journal of Experimental Biology	2016	https://jeb.biologists.org/content/219/17/2726	Slotsbo, S 2016	0.039471	0.00085993	34.10110909
398	303	301	40	Diptera	Drosophilidae	Drosophila	melanogaster	Drosophila melanogaster	Laboratory	Adult	Adult	Male	0.95	25	15	432	Over a week	Constant	0.1	20	0.333333333	668	n	38.38118	2.0427154	17	39.08444	0.4358659	18	Loss of activity	Slotsbo, S	Reversibility of developmental heat and cold plasticity is asymmetric and has long-lasting consequences for adult thermal tolerance	Journal of Experimental Biology	2016	https://jeb.biologists.org/content/219/17/2726	Slotsbo, S 2016	-0.070326	0.002560065	19.76398357
399	303	301	40	Diptera	Drosophilidae	Drosophila	melanogaster	Drosophila melanogaster	Laboratory	Adult	Adult	Male	0.95	25	15	480	Over a week	Constant	0.1	20	0.333333333	669	n	38.95778	0.8604346	18	38.91444	0.5388247	18	Loss of activity	Slotsbo, S	Reversibility of developmental heat and cold plasticity is asymmetric and has long-lasting consequences for adult thermal tolerance	Journal of Experimental Biology	2016	https://jeb.biologists.org/content/219/17/2726	Slotsbo, S 2016	0.004334	0.0005726	41.79019322
400	303	301	40	Diptera	Drosophilidae	Drosophila	melanogaster	Drosophila melanogaster	Laboratory	Adult	Adult	Male	0.95	25	15	528	Over a week	Constant	0.1	20	0.333333333	670	n	38.25824	3.0717976	17	38.9	0.3905652	18	Loss of activity	Slotsbo, S	Reversibility of developmental heat and cold plasticity is asymmetric and has long-lasting consequences for adult thermal tolerance	Journal of Experimental Biology	2016	https://jeb.biologists.org/content/219/17/2726	Slotsbo, S 2016	-0.064176	0.005635298	13.32114464
401	303	301	40	Diptera	Drosophilidae	Drosophila	melanogaster	Drosophila melanogaster	Laboratory	Adult	Adult	Male	0.95	25	15	576	Over a week	Constant	0.1	20	0.333333333	671	n	37.81222	2.4450467	18	38.79	0.5103056	18	Loss of activity	Slotsbo, S	Reversibility of developmental heat and cold plasticity is asymmetric and has long-lasting consequences for adult thermal tolerance	Journal of Experimental Biology	2016	https://jeb.biologists.org/content/219/17/2726	Slotsbo, S 2016	-0.097778	0.003465925	16.98597239
402	303	301	40	Diptera	Drosophilidae	Drosophila	melanogaster	Drosophila melanogaster	Laboratory	Early life	Adult	Male	0.95	25	15	NA	Over a week	Constant	0.1	20	0.333333333	672	n	40.34118	0.2212149	17	39.12778	0.443191	18	Loss of activity	Slotsbo, S	Reversibility of developmental heat and cold plasticity is asymmetric and has long-lasting consequences for adult thermal tolerance	Journal of Experimental Biology	2016	https://jeb.biologists.org/content/219/17/2726	Slotsbo, S 2016	0.12134	0.000137907	85.15430241
403	303	301	40	Diptera	Drosophilidae	Drosophila	melanogaster	Drosophila melanogaster	Laboratory	Early life	Adult	Male	0.95	25	15	NA	Over a week	Constant	0.1	20	0.333333333	673	n	40.21	0.9742207	18	39.31889	0.2123507	18	Loss of activity	Slotsbo, S	Reversibility of developmental heat and cold plasticity is asymmetric and has long-lasting consequences for adult thermal tolerance	Journal of Experimental Biology	2016	https://jeb.biologists.org/content/219/17/2726	Slotsbo, S 2016	0.089111	0.000552333	42.55000711
404	303	301	40	Diptera	Drosophilidae	Drosophila	melanogaster	Drosophila melanogaster	Laboratory	Early life	Adult	Male	0.95	25	15	NA	Over a week	Constant	0.1	20	0.333333333	674	n	40.54667	0.3091735	18	39.22056	0.4322781	18	Loss of activity	Slotsbo, S	Reversibility of developmental heat and cold plasticity is asymmetric and has long-lasting consequences for adult thermal tolerance	Journal of Experimental Biology	2016	https://jeb.biologists.org/content/219/17/2726	Slotsbo, S 2016	0.132611	0.000156918	79.82950886
405	303	301	40	Diptera	Drosophilidae	Drosophila	melanogaster	Drosophila melanogaster	Laboratory	Early life	Adult	Male	0.95	25	15	NA	Over a week	Constant	0.1	20	0.333333333	675	n	40.27778	0.2674401	18	39.26222	0.4360458	18	Loss of activity	Slotsbo, S	Reversibility of developmental heat and cold plasticity is asymmetric and has long-lasting consequences for adult thermal tolerance	Journal of Experimental Biology	2016	https://jeb.biologists.org/content/219/17/2726	Slotsbo, S 2016	0.101556	0.000145367	82.94065528
406	303	301	40	Diptera	Drosophilidae	Drosophila	melanogaster	Drosophila melanogaster	Laboratory	Early life	Adult	Male	0.95	25	15	NA	Over a week	Constant	0.1	20	0.333333333	676	n	40.03722	0.1738087	18	39.30333	0.6369505	18	Loss of activity	Slotsbo, S	Reversibility of developmental heat and cold plasticity is asymmetric and has long-lasting consequences for adult thermal tolerance	Journal of Experimental Biology	2016	https://jeb.biologists.org/content/219/17/2726	Slotsbo, S 2016	0.073389	0.000242175	64.25917488
407	303	301	40	Diptera	Drosophilidae	Drosophila	melanogaster	Drosophila melanogaster	Laboratory	Early life	Adult	Male	0.95	25	15	NA	Over a week	Constant	0.1	20	0.333333333	677	n	39.93167	0.2381361	18	38.97111	0.3258995	18	Loss of activity	Slotsbo, S	Reversibility of developmental heat and cold plasticity is asymmetric and has long-lasting consequences for adult thermal tolerance	Journal of Experimental Biology	2016	https://jeb.biologists.org/content/219/17/2726	Slotsbo, S 2016	0.096056	9.05E-05	105.1114442
408	303	301	40	Diptera	Drosophilidae	Drosophila	melanogaster	Drosophila melanogaster	Laboratory	Early life	Adult	Male	0.95	25	15	NA	Over a week	Constant	0.1	20	0.333333333	678	n	40.09944	0.3569227	18	39.05167	0.3681632	18	Loss of activity	Slotsbo, S	Reversibility of developmental heat and cold plasticity is asymmetric and has long-lasting consequences for adult thermal tolerance	Journal of Experimental Biology	2016	https://jeb.biologists.org/content/219/17/2726	Slotsbo, S 2016	0.104777	0.000146077	82.73887502
409	303	301	40	Diptera	Drosophilidae	Drosophila	melanogaster	Drosophila melanogaster	Laboratory	Early life	Adult	Male	0.95	25	15	NA	Over a week	Constant	0.1	20	0.333333333	679	n	40.06722	0.6190392	18	39.10529	0.7109247	17	Loss of activity	Slotsbo, S	Reversibility of developmental heat and cold plasticity is asymmetric and has long-lasting consequences for adult thermal tolerance	Journal of Experimental Biology	2016	https://jeb.biologists.org/content/219/17/2726	Slotsbo, S 2016	0.096193	0.000510196	44.2722164
410	303	301	40	Diptera	Drosophilidae	Drosophila	melanogaster	Drosophila melanogaster	Laboratory	Early life	Adult	Male	0.95	25	15	NA	Over a week	Constant	0.1	20	0.333333333	680	n	40.03556	0.3590055	18	39.08444	0.4358659	18	Loss of activity	Slotsbo, S	Reversibility of developmental heat and cold plasticity is asymmetric and has long-lasting consequences for adult thermal tolerance	Journal of Experimental Biology	2016	https://jeb.biologists.org/content/219/17/2726	Slotsbo, S 2016	0.095112	0.000177147	75.13347675
411	303	301	40	Diptera	Drosophilidae	Drosophila	melanogaster	Drosophila melanogaster	Laboratory	Early life	Adult	Male	0.95	25	15	NA	Over a week	Constant	0.1	20	0.333333333	681	n	39.33556	0.587209	18	38.91444	0.5388247	18	Loss of activity	Slotsbo, S	Reversibility of developmental heat and cold plasticity is asymmetric and has long-lasting consequences for adult thermal tolerance	Journal of Experimental Biology	2016	https://jeb.biologists.org/content/219/17/2726	Slotsbo, S 2016	0.042112	0.000352859	53.23525138
412	303	301	40	Diptera	Drosophilidae	Drosophila	melanogaster	Drosophila melanogaster	Laboratory	Early life	Adult	Male	0.95	25	15	NA	Over a week	Constant	0.1	20	0.333333333	682	n	39.15889	1.8132645	18	38.9	0.3905652	18	Loss of activity	Slotsbo, S	Reversibility of developmental heat and cold plasticity is asymmetric and has long-lasting consequences for adult thermal tolerance	Journal of Experimental Biology	2016	https://jeb.biologists.org/content/219/17/2726	Slotsbo, S 2016	0.025889	0.001911372	22.8732253
413	303	301	40	Diptera	Drosophilidae	Drosophila	melanogaster	Drosophila melanogaster	Laboratory	Early life	Adult	Male	0.95	25	15	NA	Over a week	Constant	0.1	20	0.333333333	683	n	39.57611	0.3361397	18	38.79	0.5103056	18	Loss of activity	Slotsbo, S	Reversibility of developmental heat and cold plasticity is asymmetric and has long-lasting consequences for adult thermal tolerance	Journal of Experimental Biology	2016	https://jeb.biologists.org/content/219/17/2726	Slotsbo, S 2016	0.078611	0.000207445	69.43015027
414	303	301	40	Diptera	Drosophilidae	Drosophila	melanogaster	Drosophila melanogaster	Laboratory	Whole life	Adult	Male	0.95	25	15	NA	Over a week	Constant	0.1	20	0.333333333	684	n	40.49235	0.1985425	17	39.12778	0.443191	18	Loss of activity	Slotsbo, S	Reversibility of developmental heat and cold plasticity is asymmetric and has long-lasting consequences for adult thermal tolerance	Journal of Experimental Biology	2016	https://jeb.biologists.org/content/219/17/2726	Slotsbo, S 2016	0.136457	0.000132309	86.93713902
415	303	301	40	Diptera	Drosophilidae	Drosophila	melanogaster	Drosophila melanogaster	Laboratory	Whole life	Adult	Male	0.95	25	15	NA	Over a week	Constant	0.1	20	0.333333333	685	n	40.40687	0.2796598	16	39.31889	0.2123507	18	Loss of activity	Slotsbo, S	Reversibility of developmental heat and cold plasticity is asymmetric and has long-lasting consequences for adult thermal tolerance	Journal of Experimental Biology	2016	https://jeb.biologists.org/content/219/17/2726	Slotsbo, S 2016	0.108798	7.39E-05	116.3006392
416	303	301	40	Diptera	Drosophilidae	Drosophila	melanogaster	Drosophila melanogaster	Laboratory	Whole life	Adult	Male	0.95	25	15	NA	Over a week	Constant	0.1	20	0.333333333	686	n	40.86444	0.4569106	18	39.22056	0.4322781	18	Loss of activity	Slotsbo, S	Reversibility of developmental heat and cold plasticity is asymmetric and has long-lasting consequences for adult thermal tolerance	Journal of Experimental Biology	2016	https://jeb.biologists.org/content/219/17/2726	Slotsbo, S 2016	0.164388	0.000219795	67.45136421
417	303	301	40	Diptera	Drosophilidae	Drosophila	melanogaster	Drosophila melanogaster	Laboratory	Whole life	Adult	Male	0.95	25	15	NA	Over a week	Constant	0.1	20	0.333333333	687	n	40.31167	0.7118266	18	39.26222	0.4360458	18	Loss of activity	Slotsbo, S	Reversibility of developmental heat and cold plasticity is asymmetric and has long-lasting consequences for adult thermal tolerance	Journal of Experimental Biology	2016	https://jeb.biologists.org/content/219/17/2726	Slotsbo, S 2016	0.104945	0.000387129	50.82435582
418	303	301	40	Diptera	Drosophilidae	Drosophila	melanogaster	Drosophila melanogaster	Laboratory	Whole life	Adult	Male	0.95	25	15	NA	Over a week	Constant	0.1	20	0.333333333	688	n	39.49294	1.2956937	17	39.30333	0.6369505	18	Loss of activity	Slotsbo, S	Reversibility of developmental heat and cold plasticity is asymmetric and has long-lasting consequences for adult thermal tolerance	Journal of Experimental Biology	2016	https://jeb.biologists.org/content/219/17/2726	Slotsbo, S 2016	0.018961	0.001212935	28.71318048
419	303	301	40	Diptera	Drosophilidae	Drosophila	melanogaster	Drosophila melanogaster	Laboratory	Whole life	Adult	Male	0.95	25	15	NA	Over a week	Constant	0.1	20	0.333333333	689	n	39.60111	0.6800509	18	38.97111	0.3258995	18	Loss of activity	Slotsbo, S	Reversibility of developmental heat and cold plasticity is asymmetric and has long-lasting consequences for adult thermal tolerance	Journal of Experimental Biology	2016	https://jeb.biologists.org/content/219/17/2726	Slotsbo, S 2016	0.063	0.000315933	56.2603443
420	303	301	40	Diptera	Drosophilidae	Drosophila	melanogaster	Drosophila melanogaster	Laboratory	Whole life	Adult	Male	0.95	25	15	NA	Over a week	Constant	0.1	20	0.333333333	690	n	39.91833	0.3072698	18	39.05167	0.3681632	18	Loss of activity	Slotsbo, S	Reversibility of developmental heat and cold plasticity is asymmetric and has long-lasting consequences for adult thermal tolerance	Journal of Experimental Biology	2016	https://jeb.biologists.org/content/219/17/2726	Slotsbo, S 2016	0.086666	0.000127755	88.47308434
421	303	301	40	Diptera	Drosophilidae	Drosophila	melanogaster	Drosophila melanogaster	Laboratory	Whole life	Adult	Male	0.95	25	15	NA	Over a week	Constant	0.1	20	0.333333333	691	n	39.68222	1.3243891	18	39.10529	0.7109247	17	Loss of activity	Slotsbo, S	Reversibility of developmental heat and cold plasticity is asymmetric and has long-lasting consequences for adult thermal tolerance	Journal of Experimental Biology	2016	https://jeb.biologists.org/content/219/17/2726	Slotsbo, S 2016	0.057693	0.00127175	28.04135951
422	303	301	40	Diptera	Drosophilidae	Drosophila	melanogaster	Drosophila melanogaster	Laboratory	Whole life	Adult	Male	0.95	25	15	NA	Over a week	Constant	0.1	20	0.333333333	692	n	38.95722	1.6303186	18	39.08444	0.4358659	18	Loss of activity	Slotsbo, S	Reversibility of developmental heat and cold plasticity is asymmetric and has long-lasting consequences for adult thermal tolerance	Journal of Experimental Biology	2016	https://jeb.biologists.org/content/219/17/2726	Slotsbo, S 2016	-0.012722	0.001582177	25.14041984
423	303	301	40	Diptera	Drosophilidae	Drosophila	melanogaster	Drosophila melanogaster	Laboratory	Whole life	Adult	Male	0.95	25	15	NA	Over a week	Constant	0.1	20	0.333333333	693	n	38.38444	1.3838872	18	38.91444	0.5388247	18	Loss of activity	Slotsbo, S	Reversibility of developmental heat and cold plasticity is asymmetric and has long-lasting consequences for adult thermal tolerance	Journal of Experimental Biology	2016	https://jeb.biologists.org/content/219/17/2726	Slotsbo, S 2016	-0.053	0.001225264	28.56834621
424	303	301	40	Diptera	Drosophilidae	Drosophila	melanogaster	Drosophila melanogaster	Laboratory	Whole life	Adult	Male	0.95	25	15	NA	Over a week	Constant	0.1	20	0.333333333	694	n	38.75778	1.7471979	18	38.9	0.3905652	18	Loss of activity	Slotsbo, S	Reversibility of developmental heat and cold plasticity is asymmetric and has long-lasting consequences for adult thermal tolerance	Journal of Experimental Biology	2016	https://jeb.biologists.org/content/219/17/2726	Slotsbo, S 2016	-0.014222	0.00178069	23.69768171
425	303	301	40	Diptera	Drosophilidae	Drosophila	melanogaster	Drosophila melanogaster	Laboratory	Whole life	Adult	Male	0.95	25	15	NA	Over a week	Constant	0.1	20	0.333333333	695	n	36.59222	2.6967051	18	38.79	0.5103056	18	Loss of activity	Slotsbo, S	Reversibility of developmental heat and cold plasticity is asymmetric and has long-lasting consequences for adult thermal tolerance	Journal of Experimental Biology	2016	https://jeb.biologists.org/content/219/17/2726	Slotsbo, S 2016	-0.219778	0.004184795	15.45834263
426	821	119	59	Diptera	Glossinidae	Glossina	pallidipes	Glossina pallidipes	Laboratory	Whole life	Adult	Mixed	38.45	29	25	288	Over a week	Constant	0.25	12	0.166666667	735	y	44.1	0.6289321	10	44.39	0.6081849	10	Onset spasms	Terblanche, J (4)	The relative contributions of developmental plasticity and adult
acclimation to physiological variation in the tsetse fly	Glossina
pallidipes (Diptera	Glossinidae)"	Journal of Experimental Biology	2006	https://www.ncbi.nlm.nih.gov/pmc/articles/PMC1431687/pdf/nihms-7748.pdf	Terblanche, J (4) 2006	-0.0725	0.004784028	14.45783119
427	821	119	59	Diptera	Glossinidae	Glossina	pallidipes	Glossina pallidipes	Laboratory	Whole life	Adult	Mixed	38.45	25	21	288	Over a week	Constant	0.25	12	0.166666667	735	y	44.39	0.6081849	10	44.41	0.4794673	10	Onset spasms	Terblanche, J (4)	The relative contributions of developmental plasticity and adult
acclimation to physiological variation in the tsetse fly	Glossina
pallidipes (Diptera	Glossinidae)"	Journal of Experimental Biology	2006	https://www.ncbi.nlm.nih.gov/pmc/articles/PMC1431687/pdf/nihms-7748.pdf	Terblanche, J (4) 2006	-0.005	0.003748611	16.3329567
428	821	119	59	Diptera	Glossinidae	Glossina	pallidipes	Glossina pallidipes	Laboratory	Early life	Adult	Mixed	38.45	29	25	144	1 - 7 days	Constant	0.25	35	0.166666667	736	y	44.82222	0.2905933	9	44.93	0.3335	10	Onset spasms	Terblanche, J (4)	The relative contributions of developmental plasticity and adult
acclimation to physiological variation in the tsetse fly	Glossina
pallidipes (Diptera	Glossinidae)"	Journal of Experimental Biology	2006	https://www.ncbi.nlm.nih.gov/pmc/articles/PMC1431687/pdf/nihms-7748.pdf	Terblanche, J (4) 2006	-0.026945	0.001281559	27.933844
429	821	119	59	Diptera	Glossinidae	Glossina	pallidipes	Glossina pallidipes	Laboratory	Early life	Adult	Mixed	38.45	25	21	144	1 - 7 days	Constant	0.25	35	0.166666667	736	y	44.93	0.3335	10	44.81	0.233	10	Onset spasms	Terblanche, J (4)	The relative contributions of developmental plasticity and adult
acclimation to physiological variation in the tsetse fly	Glossina
pallidipes (Diptera	Glossinidae)"	Journal of Experimental Biology	2006	https://www.ncbi.nlm.nih.gov/pmc/articles/PMC1431687/pdf/nihms-7748.pdf	Terblanche, J (4) 2006	0.03	0.001034445	31.09182625
430	821	119	59	Diptera	Glossinidae	Glossina	pallidipes	Glossina pallidipes	Laboratory	Adult	Adult	Mixed	38.45	29	25	144	1 - 7 days	Constant	0.25	35	0.166666667	737	y	44.205	0.369174	20	44.36	0.3438346	10	Onset spasms	Terblanche, J (4)	The relative contributions of developmental plasticity and adult
acclimation to physiological variation in the tsetse fly	Glossina
pallidipes (Diptera	Glossinidae)"	Journal of Experimental Biology	2006	https://www.ncbi.nlm.nih.gov/pmc/articles/PMC1431687/pdf/nihms-7748.pdf	Terblanche, J (4) 2006	-0.03875	0.001164793	29.30053421
431	821	119	59	Diptera	Glossinidae	Glossina	pallidipes	Glossina pallidipes	Laboratory	Adult	Adult	Mixed	38.45	25	21	144	1 - 7 days	Constant	0.25	35	0.166666667	737	y	44.36	0.3438346	10	43.94	0.3690671	20	Onset spasms	Terblanche, J (4)	The relative contributions of developmental plasticity and adult
acclimation to physiological variation in the tsetse fly	Glossina
pallidipes (Diptera	Glossinidae)"	Journal of Experimental Biology	2006	https://www.ncbi.nlm.nih.gov/pmc/articles/PMC1431687/pdf/nihms-7748.pdf	Terblanche, J (4) 2006	0.105	0.001164547	29.30363657
432	822	120	100	Diptera	Glossinidae	Glossina	brevipalpis	Glossina brevipalpis	Laboratory	Adult	Adult	Female	73.4597292	30	25	120	1 - 7 days	Constant	0.1	25	0.166666667	738	n	41.9	0.559	20	41.5	0.656	20	Loss of activity	Weaving	na	na	2023	na	Weaving et al unpublished	0.081368	1.49E-03	25.9397
433	822	121	101	Diptera	Glossinidae	Glossina	fuscipies	Glossina fuscipes fuscipes	Laboratory	Adult	Adult	Female	39.8665748	30	25	120	1 - 7 days	Constant	0.1	25	0.166666667	739	n	43.3	0.334	19	43	0.386	20	Loss of activity	Weaving	na	na	2023	na	Weaving et al unpublished	0.060158	0.000531955	43.35735
434	822	122	102	Diptera	Glossinidae	Glossina	gambiensis	Glossina palpalis gambiensis	Laboratory	Adult	Adult	Female	26.7126288	30	25	120	1 - 7 days	Constant	0.1	25	0.166666667	740	n	43.2	0.485	20	42.6	0.452	20	Loss of activity	Weaving	na	na	2023	na	Weaving et al unpublished	0.122	0.000878947	33.73017
435	822	123	103	Diptera	Glossinidae	Glossina	morsitans	Glossina morsitans morsitans	Laboratory	Adult	Adult	Female	25.9031552	30	25	120	1 - 7 days	Constant	0.1	25	0.166666667	741	n	43.2	0.476	20	42.9	0.407	20	Loss of activity	Weaving	na	na	2023	na	Weaving et al unpublished	0.042	0.000785053	35.69033
436	822	119	59	Diptera	Glossinidae	Glossina	pallidipes	Glossina pallidipes	Laboratory	Adult	Adult	Female	44.9257848	30	25	120	1 - 7 days	Constant	0.1	25	0.166666667	742	n	43.1	0.293	20	43	0.257	20	Loss of activity	Weaving	na	na	2023	na	Weaving et al unpublished	0.017	0.000303947	57.35889
437	822	120	100	Diptera	Glossinidae	Glossina	brevipalpis	Glossina brevipalpis	Laboratory	Adult	Adult	Male	60.71052	30	25	120	1 - 7 days	Constant	0.1	25	0.166666667	738	n	41.7	0.705	20	41.1	0.649	20	Loss of activity	Weaving	na	na	2023	na	Weaving et al unpublished	0.127	0.001835316	23.34235
438	822	121	101	Diptera	Glossinidae	Glossina	fuscipies	Glossina fuscipes fuscipes	Laboratory	Adult	Adult	Male	24.0818396	30	25	120	1 - 7 days	Constant	0.1	25	0.166666667	739	n	43.2	0.557	20	43.2	0.387	19	Loss of activity	Weaving	na	na	2023	na	Weaving et al unpublished	-0.016316	0.000935913	32.68755
439	822	122	102	Diptera	Glossinidae	Glossina	gambiensis	Glossina palpalis gambiensis	Laboratory	Adult	Adult	Male	20.6415768	30	25	120	1 - 7 days	Constant	0.1	25	0.166666667	740	n	43.1	0.319	20	42.5	0.475	20	Loss of activity	Weaving	na	na	2023	na	Weaving et al unpublished	0.118	0.00065421	39.0968
440	822	123	103	Diptera	Glossinidae	Glossina	morsitans	Glossina morsitans morsitans	Laboratory	Adult	Adult	Male	21.248682	30	25	120	1 - 7 days	Constant	0.1	25	0.166666667	741	n	42.4	0.463	20	42.2	0.579	19	Loss of activity	Weaving	na	na	2023	na	Weaving et al unpublished	0.027	0.000694614	37.9427
441	822	119	59	Diptera	Glossinidae	Glossina	pallidipes	Glossina pallidipes	Laboratory	Adult	Adult	Male	31.9742072	30	25	120	1 - 7 days	Constant	0.1	25	0.166666667	742	n	42.8	0.256	20	42.8	0.268	20	Loss of activity	Weaving	na	na	2023	na	Weaving et al unpublished	-0.002	0.000275263	60.27344
442	823	125	27	Diptera	Culicidae	Culex	pipiens	Culex pipiens	Laboratory	Early life	Early life	Mixed	1.525	30	20	48	1 - 7 days	Constant	0.3	20	NA	743	n	41.09677419	3.121811589	74	40.70967742	2.865378303	83	No response to stimulus	Meng	Mosquito larvae that survive a heat spike are less sensitive to subsequent exposure to the pesticide chlorpyrifos	Environmental Pollution	2020		Meng et al 2020	0.038709677	0.002306191	20.8234325
443	824	125	27	Diptera	Culicidae	Culex	pipiens	Culex pipiens	Laboratory	Early life	Early life	Mixed	1.525	24	20	NA		Constant	0.3	20	NA	744	y	41.50819672	1.150951217	42	41.01639344	1.050669907	35	No response to stimulus	Meng	Transgenerational exposure to warming reduces the sensitivity to a pesticide under warming		2021		Meng et al 2021	0.12295082	0.003942526	15.92622042
444	824	125	27	Diptera	Culicidae	Culex	pipiens	Culex pipiens	Laboratory	Early life	Early life	Mixed	1.525	24	20	NA		Constant	0.3	20	NA	744	y	41.31693989	1.259204221	59	41.01639344	1.050669907	35	No response to stimulus	Meng	Transgenerational exposure to warming reduces the sensitivity to a pesticide under warming		2021		Meng et al 2021	0.075136612	0.003650919	16.55003451
445	824	125	27	Diptera	Culicidae	Culex	pipiens	Culex pipiens	Laboratory	Parent	Early life	Mixed	1.525	24	20	NA		Constant	0.3	20	NA	744	y	41.12568306	1.058192171	60	41.01639344	1.050669907	35	No response to stimulus	Meng	Transgenerational exposure to warming reduces the sensitivity to a pesticide under warming		2021		Meng et al 2021	0.027322405	0.003137691	17.85233108
446	825	126	27	Diptera	Culicidae	Culex	pipiens	Culex pipiens	Laboratory	Early life	Early life	Mixed	1.525	30	20	48	1 - 7 days	Constant	0.3	20	NA	745	n	41.47181009	2.602145066	31	41.39169139	1.412593036	31	No response to stimulus	Meng	Multigenerational effects modify the tolerance of mosquito larvae to chlorpyrifos but not to a heat spike and do not change their synergism		2022		Meng et al 2022	0.00801187	0.002827928	18.80467342
447	825	126	27	Diptera	Culicidae	Culex	pipiens	Culex pipiens	Laboratory	Parent	Early life	Mixed	1.525	30	20	NA	1 - 7 days	Constant	0.3	20	NA	745	n	41.49851632	1.338246034	31	41.39169139	1.412593036	31	No response to stimulus	Meng	Multigenerational effects modify the tolerance of mosquito larvae to chlorpyrifos but not to a heat spike and do not change their synergism		2022		Meng et al 2022	0.010682493	0.001221394	28.61357362
448	825	126	27	Diptera	Culicidae	Culex	pipiens	Culex pipiens	Laboratory	Parent	Early life	Mixed	1.525	30	20	NA	Over a week	Constant	0.3	20	NA	745	n	41.79228487	1.412593036	31	41.39169139	1.412593036	31	No response to stimulus	Meng	Multigenerational effects modify the tolerance of mosquito larvae to chlorpyrifos but not to a heat spike and do not change their synergism		2022		Meng et al 2022	0.040059348	0.001287367	27.8707585
449	826	127	105	Diptera	Culicidae	Anopheles	funestus	Anopheles funestus	Laboratory	adult	Adult	Female	0.96	25	20	120	1 - 7 days	Constant	0.25	25	0.166666667	746	y	41.13852243	1.345180736	20	40.63192612	0.707989861	20	Loss of activity	Lyons	Thermal limits of wild and laboratory strains of two African malaria vector species, Anopheles arabiensis and Anopheles funestus		2012		Lyons et al 2012	0.101319262	0.004621522	14.70982484
450	826	127	105	Diptera	Culicidae	Anopheles	funestus	Anopheles funestus	Laboratory	adult	Adult	Female	0.96	30	25	120	1 - 7 days	Constant	0.25	25	0.166666667	746	y	41.31266491	1.557577694	20	41.13852243	1.345180736	20	Loss of activity	Lyons	Thermal limits of wild and laboratory strains of two African malaria vector species, Anopheles arabiensis and Anopheles funestus		2012		Lyons et al 2012	0.034828496	0.008471119	10.86499697
451	826	127	105	Diptera	Culicidae	Anopheles	funestus	Anopheles funestus	Laboratory	adult	Adult	Male	0.52	25	20	120	1 - 7 days	Constant	0.25	25	0.166666667	746	y	40.69525066	1.132783778	20	40.04617414	1.62837668	20	Loss of activity	Lyons	Thermal limits of wild and laboratory strains of two African malaria vector species, Anopheles arabiensis and Anopheles funestus		2012		Lyons et al 2012	0.129815304	0.007869619	11.27257505
452	826	127	105	Diptera	Culicidae	Anopheles	funestus	Anopheles funestus	Laboratory	adult	Adult	Male	0.52	30	25	120	1 - 7 days	Constant	0.25	25	0.166666667	746	y	40.41029024	1.486778708	20	40.69525066	1.132783778	20	Loss of activity	Lyons	Thermal limits of wild and laboratory strains of two African malaria vector species, Anopheles arabiensis and Anopheles funestus		2012		Lyons et al 2012	-0.056992084	0.00698742	11.96304055
453	826	127	105	Diptera	Culicidae	Anopheles	funestus	Anopheles funestus	Laboratory	adult	Adult	Female	0.96	25	20	120	1 - 7 days	Constant	0.25	25	0.166666667	746	y	41.2651715	0.920386819	20	40.36279683	1.486778708	20	Loss of activity	Lyons	Thermal limits of wild and laboratory strains of two African malaria vector species, Anopheles arabiensis and Anopheles funestus		2012		Lyons et al 2012	0.180474934	0.006115246	12.78771788
454	826	127	105	Diptera	Culicidae	Anopheles	funestus	Anopheles funestus	Laboratory	adult	Adult	Female	0.96	30	25	120	1 - 7 days	Constant	0.25	25	0.166666667	746	y	41.2176781	1.415979722	20	41.2651715	0.920386819	20	Loss of activity	Lyons	Thermal limits of wild and laboratory strains of two African malaria vector species, Anopheles arabiensis and Anopheles funestus		2012		Lyons et al 2012	-0.00949868	0.005704221	13.24042211
455	826	127	105	Diptera	Culicidae	Anopheles	funestus	Anopheles funestus	Laboratory	adult	Adult	Male	0.52	25	20	120	1 - 7 days	Constant	0.25	25	0.166666667	746	y	40.23614776	1.27438175	20	38.57387863	1.486778708	20	Loss of activity	Lyons	Thermal limits of wild and laboratory strains of two African malaria vector species, Anopheles arabiensis and Anopheles funestus		2012		Lyons et al 2012	0.332453826	0.00766912	11.41897826
456	826	127	105	Diptera	Culicidae	Anopheles	funestus	Anopheles funestus	Laboratory	adult	Adult	Male	0.52	30	25	120	1 - 7 days	Constant	0.25	25	0.166666667	746	y	39.30211082	2.477964513	20	40.23614776	1.27438175	20	Loss of activity	Lyons	Thermal limits of wild and laboratory strains of two African malaria vector species, Anopheles arabiensis and Anopheles funestus		2012		Lyons et al 2012	-0.186807388	0.015528714	8.02476374
457	826	127	105	Diptera	Culicidae	Anopheles	funestus	Anopheles funestus	Laboratory	adult	Adult	Female	0.96	25	20	120	1 - 7 days	Constant	0.25	25	0.166666667	746	y	40.82189974	1.982371611	20	40.55277045	1.557577694	20	Loss of activity	Lyons	Thermal limits of wild and laboratory strains of two African malaria vector species, Anopheles arabiensis and Anopheles funestus		2012		Lyons et al 2012	0.053825858	0.012711691	8.869483643
458	826	127	105	Diptera	Culicidae	Anopheles	funestus	Anopheles funestus	Laboratory	adult	Adult	Female	0.96	30	25	120	1 - 7 days	Constant	0.25	25	0.166666667	746	y	41.5817942	1.486778708	20	40.82189974	1.982371611	20	Loss of activity	Lyons	Thermal limits of wild and laboratory strains of two African malaria vector species, Anopheles arabiensis and Anopheles funestus		2012		Lyons et al 2012	0.151978892	0.012280616	9.023809523
459	826	127	105	Diptera	Culicidae	Anopheles	funestus	Anopheles funestus	Laboratory	adult	Adult	Male	0.52	25	20	120	1 - 7 days	Constant	0.25	25	0.166666667	746	y	39.1121372	1.415979722	20	38.89050132	3.964743221	20	Loss of activity	Lyons	Thermal limits of wild and laboratory strains of two African malaria vector species, Anopheles arabiensis and Anopheles funestus		2012		Lyons et al 2012	0.044327176	0.035448375	5.31131227
460	826	127	105	Diptera	Culicidae	Anopheles	funestus	Anopheles funestus	Laboratory	adult	Adult	Male	0.52	30	25	120	1 - 7 days	Constant	0.25	25	0.166666667	746	y	40.23614776	0.991185805	20	39.1121372	1.415979722	20	Loss of activity	Lyons	Thermal limits of wild and laboratory strains of two African malaria vector species, Anopheles arabiensis and Anopheles funestus		2012		Lyons et al 2012	0.224802112	0.005974896	12.93703741
461	826	127	105	Diptera	Culicidae	Anopheles	funestus	Anopheles funestus	Field	adult	Adult	Female	0.96	25	20	120	1 - 7 days	Constant	0.25	25	0.166666667	746	y	40.48944591	1.132783778	20	39.19129288	1.62837668	20	Loss of activity	Lyons	Thermal limits of wild and laboratory strains of two African malaria vector species, Anopheles arabiensis and Anopheles funestus		2012		Lyons et al 2012	0.259630606	0.007869619	11.27257505
462	826	127	105	Diptera	Culicidae	Anopheles	funestus	Anopheles funestus	Field	adult	Adult	Female	0.96	30	25	120	1 - 7 days	Constant	0.25	25	0.166666667	746	y	41.2176781	1.132783778	20	40.48944591	1.132783778	20	Loss of activity	Lyons	Thermal limits of wild and laboratory strains of two African malaria vector species, Anopheles arabiensis and Anopheles funestus		2012		Lyons et al 2012	0.145646438	0.005132796	13.95799323
463	826	127	105	Diptera	Culicidae	Anopheles	funestus	Anopheles funestus	Field	adult	Adult	Male	0.52	25	20	120	1 - 7 days	Constant	0.25	25	0.166666667	746	y	40.07783641	1.132783778	20	39.36543536	1.203582764	20	Loss of activity	Lyons	Thermal limits of wild and laboratory strains of two African malaria vector species, Anopheles arabiensis and Anopheles funestus		2012		Lyons et al 2012	0.14248021	0.005463621	13.52881358
464	826	127	105	Diptera	Culicidae	Anopheles	funestus	Anopheles funestus	Field	adult	Adult	Male	0.52	30	25	120	1 - 7 days	Constant	0.25	25	0.166666667	746	y	40.7585752	1.061984791	20	40.07783641	1.132783778	20	Loss of activity	Lyons	Thermal limits of wild and laboratory strains of two African malaria vector species, Anopheles arabiensis and Anopheles funestus		2012		Lyons et al 2012	0.136147758	0.004822022	14.40076044
465	826	127	105	Diptera	Culicidae	Anopheles	funestus	Anopheles funestus	Field	adult	Adult	Female	0.96	25	20	120	1 - 7 days	Constant	0.25	25	0.166666667	746	y	38.41556728	6.442707735	20	39.72955145	1.27438175	20	Loss of activity	Lyons	Thermal limits of wild and laboratory strains of two African malaria vector species, Anopheles arabiensis and Anopheles funestus		2012		Lyons et al 2012	-0.262796834	0.086265064	3.404728817
466	826	127	105	Diptera	Culicidae	Anopheles	funestus	Anopheles funestus	Field	adult	Adult	Female	0.96	30	25	120	1 - 7 days	Constant	0.25	25	0.166666667	746	y	40.45778364	0.849587833	20	38.41556728	6.442707735	20	Loss of activity	Lyons	Thermal limits of wild and laboratory strains of two African malaria vector species, Anopheles arabiensis and Anopheles funestus		2012		Lyons et al 2012	0.408443272	0.084460565	3.440907589
467	826	127	105	Diptera	Culicidae	Anopheles	funestus	Anopheles funestus	Field	adult	Adult	Male	0.52	25	20	120	1 - 7 days	Constant	0.25	25	0.166666667	746	y	38.90633245	2.053170597	20	38.73218997	1.203582764	20	Loss of activity	Lyons	Thermal limits of wild and laboratory strains of two African malaria vector species, Anopheles arabiensis and Anopheles funestus		2012		Lyons et al 2012	0.034828496	0.011328242	9.395475018
468	826	127	105	Diptera	Culicidae	Anopheles	funestus	Anopheles funestus	Field	adult	Adult	Male	0.52	30	25	120	1 - 7 days	Constant	0.25	25	0.166666667	746	y	39.65039578	1.769974652	20	38.90633245	2.053170597	20	Loss of activity	Lyons	Thermal limits of wild and laboratory strains of two African malaria vector species, Anopheles arabiensis and Anopheles funestus		2012		Lyons et al 2012	0.148812666	0.01469664	8.248803892
469	825	128	106	Diptera	Culicidae	Anopheles	arabiensis	Anopheles arabiensis	Laboratory	adult	Adult	Female	1.88	25	20	120	1 - 7 days	Constant	0.25	25	0.166666667	747	y	40.59369603	2.799912407	20	41.12262522	1.737876666	20	Loss of activity	Lyons	Thermal limits of wild and laboratory strains of two African malaria vector species, Anopheles arabiensis and Anopheles funestus		2012		Lyons et al 2012	-0.105785838	0.02171945	6.785402155
470	825	128	106	Diptera	Culicidae	Anopheles	arabiensis	Anopheles arabiensis	Laboratory	adult	Adult	Female	1.88	30	25	120	1 - 7 days	Constant	0.25	25	0.166666667	747	y	40.59369603	2.36544324	20	40.59369603	2.799912407	20	Loss of activity	Lyons	Thermal limits of wild and laboratory strains of two African malaria vector species, Anopheles arabiensis and Anopheles funestus		2012		Lyons et al 2012	0	0.026869662	6.100548651
471	825	128	106	Diptera	Culicidae	Anopheles	arabiensis	Anopheles arabiensis	Laboratory	adult	Adult	Male	0.99	25	20	120	1 - 7 days	Constant	0.25	25	0.166666667	747	y	39.6761658	3.620576388	20	39.0716753	4.151594259	20	Loss of activity	Lyons	Thermal limits of wild and laboratory strains of two African malaria vector species, Anopheles arabiensis and Anopheles funestus		2012		Lyons et al 2012	0.1208981	0.060688617	4.059255439
472	825	128	106	Diptera	Culicidae	Anopheles	arabiensis	Anopheles arabiensis	Laboratory	adult	Adult	Male	0.99	30	25	120	1 - 7 days	Constant	0.25	25	0.166666667	747	y	39.1148532	3.041284166	20	39.6761658	3.620576388	20	Loss of activity	Lyons	Thermal limits of wild and laboratory strains of two African malaria vector species, Anopheles arabiensis and Anopheles funestus		2012		Lyons et al 2012	-0.11226252	0.044715966	4.728993245
473	825	128	106	Diptera	Culicidae	Anopheles	arabiensis	Anopheles arabiensis	Laboratory	adult	Adult	Female	1.88	25	20	120	1 - 7 days	Constant	0.25	25	0.166666667	747	y	40.51813472	1.496504907	20	40.07556131	1.737876666	20	Loss of activity	Lyons	Thermal limits of wild and laboratory strains of two African malaria vector species, Anopheles arabiensis and Anopheles funestus		2012		Lyons et al 2012	0.088514682	0.010519484	9.749958592
474	825	128	106	Diptera	Culicidae	Anopheles	arabiensis	Anopheles arabiensis	Laboratory	adult	Adult	Female	1.88	30	25	120	1 - 7 days	Constant	0.25	25	0.166666667	747	y	41.01468048	2.751638055	20	40.51813472	1.496504907	20	Loss of activity	Lyons	Thermal limits of wild and laboratory strains of two African malaria vector species, Anopheles arabiensis and Anopheles funestus		2012		Lyons et al 2012	0.099309152	0.019622078	7.138837607
475	825	129	106	Diptera	Culicidae	Anopheles	arabiensis	Anopheles arabiensis	Laboratory	adult	Adult	Male	0.99	25	20	120	1 - 7 days	Constant	0.25	25	0.166666667	747	y	37.97063903	2.993009814	20	38.51036269	2.993009814	20	Loss of activity	Lyons	Thermal limits of wild and laboratory strains of two African malaria vector species, Anopheles arabiensis and Anopheles funestus		2012		Lyons et al 2012	-0.107944732	0.035832431	5.282771953
476	825	129	106	Diptera	Culicidae	Anopheles	arabiensis	Anopheles arabiensis	Laboratory	adult	Adult	Male	0.99	30	25	120	1 - 7 days	Constant	0.25	25	0.166666667	747	y	38.60751295	5.74464787	20	37.97063903	2.993009814	20	Loss of activity	Lyons	Thermal limits of wild and laboratory strains of two African malaria vector species, Anopheles arabiensis and Anopheles funestus		2012		Lyons et al 2012	0.127374784	0.083918174	3.452009545
477	825	129	106	Diptera	Culicidae	Anopheles	arabiensis	Anopheles arabiensis	Laboratory	adult	Adult	Female	1.88	25	20	120	1 - 7 days	Constant	0.25	25	0.166666667	747	y	40.38860104	2.027522778	20	40.65846287	2.510266296	20	Loss of activity	Lyons	Thermal limits of wild and laboratory strains of two African malaria vector species, Anopheles arabiensis and Anopheles funestus		2012		Lyons et al 2012	-0.053972366	0.020824571	6.929660666
478	825	129	106	Diptera	Culicidae	Anopheles	arabiensis	Anopheles arabiensis	Laboratory	adult	Adult	Female	1.88	30	25	120	1 - 7 days	Constant	0.25	25	0.166666667	747	y	40.87435233	2.558540648	20	40.38860104	2.027522778	20	Loss of activity	Lyons	Thermal limits of wild and laboratory strains of two African malaria vector species, Anopheles arabiensis and Anopheles funestus		2012		Lyons et al 2012	0.097150258	0.021313958	6.849643207
479	825	129	106	Diptera	Culicidae	Anopheles	arabiensis	Anopheles arabiensis	Laboratory	adult	Adult	Male	0.99	25	20	120	1 - 7 days	Constant	0.25	25	0.166666667	747	y	38.05699482	2.799912407	20	38.6291019	3.524027685	20	Loss of activity	Lyons	Thermal limits of wild and laboratory strains of two African malaria vector species, Anopheles arabiensis and Anopheles funestus		2012		Lyons et al 2012	-0.114421416	0.040516561	4.968024294
480	825	129	106	Diptera	Culicidae	Anopheles	arabiensis	Anopheles arabiensis	Laboratory	adult	Adult	Male	0.99	30	25	120	1 - 7 days	Constant	0.25	25	0.166666667	747	y	38.28367876	3.620576388	20	38.05699482	2.799912407	20	Loss of activity	Lyons	Thermal limits of wild and laboratory strains of two African malaria vector species, Anopheles arabiensis and Anopheles funestus		2012		Lyons et al 2012	0.045336788	0.041896166	4.88554323
481	825	129	106	Diptera	Culicidae	Anopheles	arabiensis	Anopheles arabiensis	Field	adult	Adult	Female	1.88	25	20	120	1 - 7 days	Constant	0.25	25	0.166666667	747	y	40.12953368	3.330930277	20	40.99309154	0.675840926	20	Loss of activity	Lyons	Thermal limits of wild and laboratory strains of two African malaria vector species, Anopheles arabiensis and Anopheles funestus		2012		Lyons et al 2012	-0.172711572	0.023103715	6.578987955
482	825	129	106	Diptera	Culicidae	Anopheles	arabiensis	Anopheles arabiensis	Field	adult	Adult	Female	1.88	30	25	120	1 - 7 days	Constant	0.25	25	0.166666667	747	y	41.05785838	1.206858796	20	40.12953368	3.330930277	20	Loss of activity	Lyons	Thermal limits of wild and laboratory strains of two African malaria vector species, Anopheles arabiensis and Anopheles funestus		2012		Lyons et al 2012	0.18566494	0.025103209	6.311540542
483	825	129	106	Diptera	Culicidae	Anopheles	arabiensis	Anopheles arabiensis	Field	adult	Adult	Male	0.99	25	20	120	1 - 7 days	Constant	0.25	25	0.166666667	747	y	38.20811744	4.634337777	20	40.1619171	2.172345833	20	Loss of activity	Lyons	Thermal limits of wild and laboratory strains of two African malaria vector species, Anopheles arabiensis and Anopheles funestus		2012		Lyons et al 2012	-0.390759932	0.052392346	4.368839366
484	825	129	106	Diptera	Culicidae	Anopheles	arabiensis	Anopheles arabiensis	Field	adult	Adult	Male	0.99	30	25	120	1 - 7 days	Constant	0.25	25	0.166666667	747	y	40.6044905	2.124071481	20	38.20811744	4.634337777	20	Loss of activity	Lyons	Thermal limits of wild and laboratory strains of two African malaria vector species, Anopheles arabiensis and Anopheles funestus		2012		Lyons et al 2012	0.479274612	0.051977533	4.386237771
485	825	129	106	Diptera	Culicidae	Anopheles	arabiensis	Anopheles arabiensis	Field	adult	Adult	Female	1.88	25	20	120	1 - 7 days	Constant	0.25	25	0.166666667	747	y	40	2.124071481	20	40.73402418	1.448230555	20	Loss of activity	Lyons	Thermal limits of wild and laboratory strains of two African malaria vector species, Anopheles arabiensis and Anopheles funestus		2012		Lyons et al 2012	-0.146804836	0.013218103	8.697920574
486	825	129	106	Diptera	Culicidae	Anopheles	arabiensis	Anopheles arabiensis	Field	adult	Adult	Female	1.88	30	25	120	1 - 7 days	Constant	0.25	25	0.166666667	747	y	40.8851468	1.930974074	20	40	2.124071481	20	Loss of activity	Lyons	Thermal limits of wild and laboratory strains of two African malaria vector species, Anopheles arabiensis and Anopheles funestus		2012		Lyons et al 2012	0.17702936	0.016480681	7.789550955
487	825	129	106	Diptera	Culicidae	Anopheles	arabiensis	Anopheles arabiensis	Field	adult	Adult	Male	0.99	25	20	120	1 - 7 days	Constant	0.25	25	0.166666667	747	y	38.35924007	3.572302037	20	38.22970639	3.041284166	20	Loss of activity	Lyons	Thermal limits of wild and laboratory strains of two African malaria vector species, Anopheles arabiensis and Anopheles funestus		2012		Lyons et al 2012	0.025906736	0.044021502	4.766148499
488	825	129	106	Diptera	Culicidae	Anopheles	arabiensis	Anopheles arabiensis	Field	adult	Adult	Male	0.99	30	25	120	1 - 7 days	Constant	0.25	25	0.166666667	747	y	40.24827288	2.413717592	20	38.35924007	3.572302037	20	Loss of activity	Lyons	Thermal limits of wild and laboratory strains of two African malaria vector species, Anopheles arabiensis and Anopheles funestus		2012		Lyons et al 2012	0.377806562	0.037174749	5.186519058

## Sheet: Sheet1
rowid	row ID
studyid	study ID
popid	population ID
speciesid	species ID
ord	order
fam	family
gen	genus
sp	species
full_sp	full species name
source	population from field or lab
acclim_stage	life stage at acclimation
ctm_stage	life stage at assay
sex	male, female or mixed individuals in experiment
all_mass	dry mass in mg
acclim_temp	acclimation temperature
cont_temp	basal or control temperature
acclim_dur	duration of acclimation in mins
cat_acclim_dur	duration of acclimation in categories
acclim_type	type of acclimation
ramp_rate	assay ramp rate
ramp_start	start temperature of ramp
inter_time	time between acclimation and assay
groupID	group ID
Shared.control	sharded control yes or no
treat	acclimated CTmax
treatSD	acclimated CTmax standard deviation
treatN	acclimated CTmax sample size
cont	control/basal CTmax
contSD	control/basal CTmax standard deviation
contN	control/basal CTmax sample size
simpctend	end point definition
author	paper details
title	paper details
journal	paper details
year	paper details
webpage	paper details
paper	paper details
ARR	acclimation response ratio
var	variation
precision	1/SE standard error
